# Supplementary material for: Integration of copy number and transcriptomics provides risk stratification in prostate cancer: A discovery and validation cohort study
Source: eBioMedicine. 2015 Jul 29;2(9):1133–44. doi: 10.1016/j.ebiom.2015.07.017 (PMC4588396; doi:10.1016/j.ebiom.2015.07.017)
Supplement: Supplementary file 2 — Supplementary Table 2 [file mmc2.xlsx]

## Sheet: Suppl. Table 2 clinical data
Supplementary Table 2. Associated clinical metadata for Cambridge and Stockholm discovery and validation cohorts.
SubjectID	ERG status	ERG status_summary*	SampleType_1	SampleType_2	CamCap	CamCap pair/trip	% BENIGN	% STROMA	% TUMOUR	% LYMPHOCYTES	Date of diag	Age at diag	PSA at diag	TRUS Gleason/ Pre-op Gleason (STKHLM)	TRUS Gleason_1/ Pre-op Gleason_1 (STKHLM)	TRUS Gleason_2/ Pre-op Gleason_2 (STKHLM)	CRPC Cat	Date of update	Clinical Stage	Pathology Stage	Path Grade	Grade1	Grade2	Grade3	Extra capsular extension	Positive surgical margins	Positive Nodes	Death (Aug 2011)	Date of death	Mets status	Mets type	Time_to_ event (YEARS) (STHLM)	Total_follow_up_ unknown_ or_aggressive (YEARS) (STHLM)	Time_to_event_ Aggressive (YEARS) (STHLM)	Growth In Vesicle (STKHLM)	Ethnicity	Date final PSA	Final PSA	Total Follow up (months)	Biochemical Relapse	BCR Type	Date of BCR	PSA at BCR	Time to BCR	DATE_1	PSA_1	DATE_2	PSA_2	DATE_3
ALB9_13	N/A	N/A	BENIGN	HoLEP	Y				N/A		UNKNOWN	UNKNOWN	UNKNOWN	N/A			N/A	N/A	N/A	N/A	N/A	N/A	N/A	N/A	N/A	N/A	N/A	N	N/A	N	N/A	N/A	N/A	N/A	N/A	White - British	N/A	N/A		N/A	N/A	N/A	N/A	N/A
ALB9_15	N/A	N/A	BENIGN	HoLEP	Y				N/A		UNKNOWN	UNKNOWN	UNKNOWN	N/A			N/A	N/A	N/A	N/A	N/A	N/A	N/A	N/A	N/A	N/A	N/A	N	N/A	N	N/A	N/A	N/A	N/A	N/A	White - British	N/A	N/A		N/A	N/A	N/A	N/A	N/A
ALB9_16	N/A	N/A	BENIGN	HoLEP	Y				N/A		UNKNOWN	UNKNOWN	UNKNOWN	N/A			N/A	N/A	N/A	N/A	N/A	N/A	N/A	N/A	N/A	N/A	N/A	N	N/A	N	N/A	N/A	N/A	N/A	N/A	White - British	N/A	N/A		N/A	N/A	N/A	N/A	N/A
ALB9_27	N/A	N/A	BENIGN	HoLEP	Y				N/A		UNKNOWN	UNKNOWN	UNKNOWN	N/A			N/A	N/A	N/A	N/A	N/A	N/A	N/A	N/A	N/A	N/A	N/A	N	N/A	N	N/A	N/A	N/A	N/A	N/A	White - British	N/A	N/A		N/A	N/A	N/A	N/A	N/A
ALB9_28	N/A	N/A	BENIGN	HoLEP	Y				N/A		UNKNOWN	UNKNOWN	UNKNOWN	N/A			N/A	N/A	N/A	N/A	N/A	N/A	N/A	N/A	N/A	N/A	N/A	N	N/A	N	N/A	N/A	N/A	N/A	N/A	White - British	N/A	N/A		N/A	N/A	N/A	N/A	N/A
ALB9_37	N/A	N/A	BENIGN	HoLEP	Y				N/A		UNKNOWN	UNKNOWN	UNKNOWN	N/A			N/A	N/A	N/A	N/A	N/A	N/A	N/A	N/A	N/A	N/A	N/A	N	N/A	N	N/A	N/A	N/A	N/A	N/A	White - British	N/A	N/A		N/A	N/A	N/A	N/A	N/A
ALB9_39	N/A	N/A	BENIGN	HoLEP	Y				N/A		UNKNOWN	UNKNOWN	UNKNOWN	N/A			N/A	N/A	N/A	N/A	N/A	N/A	N/A	N/A	N/A	N/A	N/A	N	N/A	N	N/A	N/A	N/A	N/A	N/A	White - British	N/A	N/A		N/A	N/A	N/A	N/A	N/A
ALB9_41	N/A	N/A	BENIGN	HoLEP	Y				N/A		UNKNOWN	UNKNOWN	UNKNOWN	N/A			N/A	N/A	N/A	N/A	N/A	N/A	N/A	N/A	N/A	N/A	N/A	N	N/A	N	N/A	N/A	N/A	N/A	N/A	White - British	N/A	N/A		N/A	N/A	N/A	N/A	N/A
ALB9_44	N/A	N/A	BENIGN	HoLEP	Y				N/A		UNKNOWN	UNKNOWN	UNKNOWN	N/A			N/A	N/A	N/A	N/A	N/A	N/A	N/A	N/A	N/A	N/A	N/A	N	N/A	N	N/A	N/A	N/A	N/A	N/A	White - British	N/A	N/A		N/A	N/A	N/A	N/A	N/A
ALB9_46	N/A	N/A	BENIGN	HoLEP	Y				N/A		UNKNOWN	UNKNOWN	UNKNOWN	N/A			N/A	N/A	N/A	N/A	N/A	N/A	N/A	N/A	N/A	N/A	N/A	N	N/A	N	N/A	N/A	N/A	N/A	N/A	White - British	N/A	N/A		N/A	N/A	N/A	N/A	N/A
ALB9_47	N/A	N/A	BENIGN	HoLEP	Y				N/A		UNKNOWN	UNKNOWN	UNKNOWN	N/A			N/A	N/A	N/A	N/A	N/A	N/A	N/A	N/A	N/A	N/A	N/A	N	N/A	N	N/A	N/A	N/A	N/A	N/A	White - British	N/A	N/A		N/A	N/A	N/A	N/A	N/A
ALB9_49	N/A	N/A	BENIGN	HoLEP	Y				N/A		UNKNOWN	UNKNOWN	UNKNOWN	N/A			N/A	N/A	N/A	N/A	N/A	N/A	N/A	N/A	N/A	N/A	N/A	N	N/A	N	N/A	N/A	N/A	N/A	N/A	White - British	N/A	N/A		N/A	N/A	N/A	N/A	N/A
ALCaP01_G	N/A	N/A	BLOOD	BLOOD	Y	126	N/A	N/A	NA		2010-07-28	72	28	7, 70%Rt, 80%Lt	4	3	LHRH treatment responsive	2013-07-01		UNKNOWN	7	4	3	N/A	UNKNOWN	UNKNOWN	UNKNOWN	N	N/A	N	N/A	N/A	N/A	N/A	N/A		N/A	N/A		N/A	N/A	N/A	N/A	N/A
ALCaP01_T	UNKNOWN	UNKNOWN	TUMOUR	channel TURP	Y	126			0.3		2010-07-28	72	28	7, 70%Rt, 80%Lt	4	3	LHRH treatment responsive	2013-07-01		UNKNOWN	7	4	3	N/A	UNKNOWN	UNKNOWN	UNKNOWN	N	N/A	N	N/A	N/A	N/A	N/A	N/A		N/A	N/A		N/A	N/A	N/A	N/A	N/A
ALCaP04_G	N/A	N/A	BLOOD	BLOOD	Y	127	N/A	N/A	NA		2010-08-16	72	99	10	5	5	BCP ON LHRH	2011-02-25		UNKNOWN	10	5	5	N/A	UNKNOWN	UNKNOWN	UNKNOWN	Y	2011-05-04	UNKNOWN	N/A	N/A	N/A	N/A	N/A		N/A	N/A		N/A	N/A	N/A	N/A	N/A
ALCaP04_T	UNKNOWN	UNKNOWN	TUMOUR	channel TURP	Y	127			0.95		2010-08-16	72	99	10	5	5	BCP ON LHRH	2011-02-25		UNKNOWN	10	5	5	N/A	UNKNOWN	UNKNOWN	UNKNOWN	Y	2011-05-04	UNKNOWN	N/A	N/A	N/A	N/A	N/A		N/A	N/A		N/A	N/A	N/A	N/A	N/A
ALCaP09_T	UNKNOWN	UNKNOWN	TUMOUR	channel TURP	Y				0.45		2007-03-01	59	75.2	NEUROENDOCRINE			BCP ON CAB & DTX			UNKNOWN	NE			N/A	UNKNOWN	UNKNOWN	UNKNOWN	N	N/A	Y	Y	N/A	N/A	N/A	N/A		N/A	N/A		N/A	N/A	N/A	N/A	N/A
ALCaP10_T	UNKNOWN	UNKNOWN	TUMOUR	channel TURP	Y				0.8		2012-07-18	63	8.9	9	4	5	LHRH 3 months			UNKNOWN	9	4	5	N/A	UNKNOWN	UNKNOWN	UNKNOWN	N	N/A	UNKNOWN	N/A	N/A	N/A	N/A	N/A		N/A	N/A		N/A	N/A	N/A	N/A	N/A
ARM001_T	UNKNOWN	UNKNOWN	TUMOUR	channel TURP	Y				0.2		2006-07-06	61	215	small cell			CP on CAB	2013-07-01		UNKNOWN	SMALL CELL			N/A	UNKNOWN	UNKNOWN	UNKNOWN	Y	2009-12-01	UNKNOWN	N/A	N/A	N/A	N/A	N/A		N/A	N/A		N/A	N/A	N/A	N/A	N/A
ARM002_G	N/A	N/A	BLOOD	BLOOD	Y	128	N/A	N/A	0.95		2008-09-09	71	486	8	4	4	Aggressive, Untreated			UNKNOWN	9	4	5	N/A	UNKNOWN	UNKNOWN	UNKNOWN	N	N/A	UNKNOWN	N/A	N/A	N/A	N/A	N/A		N/A	N/A		N/A	N/A	N/A	N/A	N/A
ARM002_T	UNKNOWN	UNKNOWN	TUMOUR	channel TURP	Y	128			0.95		2008-09-09	71	486	8	4	4	Aggressive, Untreated			UNKNOWN	9	4	5	N/A	UNKNOWN	UNKNOWN	UNKNOWN	N	N/A	UNKNOWN	N/A	N/A	N/A	N/A	N/A		N/A	N/A		N/A	N/A	N/A	N/A	N/A
ARM003_T	UNKNOWN	UNKNOWN	TUMOUR	channel TURP	Y				0.95		2000-01-19	78	18.6	10	5	5	HRPC; later on LHRH & ketoconazole	2010-01-12		UNKNOWN	9	5	4	N/A	UNKNOWN	UNKNOWN	UNKNOWN	Y	2009-03-01	UNKNOWN	N/A	N/A	N/A	N/A	N/A		N/A	N/A		N/A	N/A	N/A	N/A	N/A
ARM099_G	N/A	N/A	BLOOD	BLOOD	Y	129			0.7		2004-06-04	73	139	UNKNOWN			CRPC	2011-04-07		UNKNOWN	9	4	5	N/A	UNKNOWN	N	UNKNOWN	Y	2010-04-13	UNKNOWN	N/A	N/A	N/A	N/A	N/A		N/A	N/A		N/A	N/A	N/A	N/A	N/A
ARM099_T	UNKNOWN	UNKNOWN	TUMOUR	channel TURP	Y	129			0.7		2004-06-04	73	139	UNKNOWN			CRPC	2011-04-07		UNKNOWN	9	4	5	N/A	UNKNOWN	N	UNKNOWN	Y	2010-04-13	UNKNOWN	N/A	N/A	N/A	N/A	N/A		N/A	N/A		N/A	N/A	N/A	N/A	N/A
NS014_G	N/A	N/A	BLOOD	BLOOD	Y	130			0.9		2009-07-15	86	200	T4			Aggressive, Untreated			UNKNOWN	9	5	4	N/A	UNKNOWN	N	UNKNOWN	Y	2012-06-01	Y	Y	N/A	N/A	N/A	N/A		N/A	N/A		N/A	N/A	N/A	N/A	N/A
NS014_T	UNKNOWN	UNKNOWN	TUMOUR	channel TURP	Y	130			0.9		2009-07-15	86	200	T4			Aggressive, Untreated			UNKNOWN	9	5	4	N/A	UNKNOWN	N	UNKNOWN	Y	2012-06-01	Y	Y	N/A	N/A	N/A	N/A		N/A	N/A		N/A	N/A	N/A	N/A	N/A
NS015_G	N/A	N/A	BLOOD	BLOOD	Y	131			0.75		1996-12-01	71	60	UNKNOWN			CP on CAB			UNKNOWN	9	5	4	N/A	UNKNOWN	N	UNKNOWN	N	N/A	UNKNOWN	N/A	N/A	N/A	N/A	N/A		N/A	N/A		N/A	N/A	N/A	N/A	N/A
NS015_T	UNKNOWN	UNKNOWN	TUMOUR	channel TURP	Y	131			0.75		1996-12-01	71	60	UNKNOWN			CP on CAB			UNKNOWN	9	5	4	N/A	UNKNOWN	N	UNKNOWN	N	N/A	UNKNOWN	N/A	N/A	N/A	N/A	N/A		N/A	N/A		N/A	N/A	N/A	N/A	N/A
NS017_G	N/A	N/A	BLOOD	BLOOD	Y	132			0.75		UNKNOWN	UNKNOWN	UNKNOWN	UNKNOWN			BCP on CAB			UNKNOWN	8	3	5	N/A	UNKNOWN	N	UNKNOWN	N	N/A	UNKNOWN	N/A	N/A	N/A	N/A	N/A		N/A	N/A		N/A	N/A	N/A	N/A	N/A
NS017_T	UNKNOWN	UNKNOWN	TUMOUR	channel TURP	Y	132			0.75		UNKNOWN	UNKNOWN	UNKNOWN	UNKNOWN			BCP on CAB			UNKNOWN	8	3	5	N/A	UNKNOWN	N	UNKNOWN	N	N/A	UNKNOWN	N/A	N/A	N/A	N/A	N/A		N/A	N/A		N/A	N/A	N/A	N/A	N/A
NS019_G	N/A	N/A	BLOOD	BLOOD	Y	133			0.4		2009-02-12	79	124	UNKNOWN			BCP on LHRH	2011-01-13	T2a	T3a	9	5	4	N/A	Y	N	N	Y	2010-06-10	UNKNOWN	N/A	N/A	N/A	N/A	N/A		N/A	N/A		N/A	N/A	N/A	N/A	N/A	2011-05-19	0.02
NS019_T	UNKNOWN	UNKNOWN	TUMOUR	channel TURP	Y	133			0.4		2009-02-12	79	124	UNKNOWN			BCP on LHRH	2011-01-13	T2a	T3a	9	5	4	N/A	Y	N	N	Y	2010-06-10	UNKNOWN	N/A	N/A	N/A	N/A	N/A		N/A	N/A		N/A	N/A	N/A	N/A	N/A	2011-05-19	0.02
NS020_G	N/A	N/A	BLOOD	BLOOD	Y	134			0.75		2000-08-15	74	48.6	8	4	4	BCP on CAB			UNKNOWN	9	5	4	N/A	UNKNOWN	N	UNKNOWN	Y	2010-11-01	UNKNOWN	N/A	N/A	N/A	N/A	N/A		N/A	N/A		N/A	N/A	N/A	N/A	N/A
NS020_T	UNKNOWN	UNKNOWN	TUMOUR	channel TURP	Y	134			0.75		2000-08-15	74	48.6	8	4	4	BCP on CAB			UNKNOWN	9	5	4	N/A	UNKNOWN	N	UNKNOWN	Y	2010-11-01	UNKNOWN	N/A	N/A	N/A	N/A	N/A		N/A	N/A		N/A	N/A	N/A	N/A	N/A
NS021_G	N/A	N/A	BLOOD	BLOOD	Y	135			0.5		2010-01-06	93	282	8	3	5	UNTREATED AGGRESSIVE (1/52 CPA)			UNKNOWN	8	3	5	N/A	UNKNOWN	N	UNKNOWN	N	N/A	UNKNOWN	N/A	N/A	N/A	N/A	N/A		N/A	N/A		N/A	N/A	N/A	N/A	N/A
NS021_T	UNKNOWN	UNKNOWN	TUMOUR	channel TURP	Y	135			0.5		2010-01-06	93	282	8	3	5	UNTREATED AGGRESSIVE (1/52 CPA)			UNKNOWN	8	3	5	N/A	UNKNOWN	N	UNKNOWN	N	N/A	UNKNOWN	N/A	N/A	N/A	N/A	N/A		N/A	N/A		N/A	N/A	N/A	N/A	N/A
NS022_G	N/A	N/A	BLOOD	BLOOD	Y	136			0.5		2009-07-01	81	250	biochem			CP on LHRH			UNKNOWN	UNGRADED	UNKNOWN	UNKNOWN	N/A	UNKNOWN	N	UNKNOWN	Y	2013-09-01	UNKNOWN	N/A	N/A	N/A	N/A	N/A		N/A	N/A		N/A	N/A	N/A	N/A	N/A
NS022_T	UNKNOWN	UNKNOWN	TUMOUR	channel TURP	Y	136			0.5		2009-07-01	81	250	biochem			CP on LHRH			UNKNOWN	UNGRADED	UNKNOWN	UNKNOWN	N/A	UNKNOWN	N	UNKNOWN	Y	2013-09-01	UNKNOWN	N/A	N/A	N/A	N/A	N/A		N/A	N/A		N/A	N/A	N/A	N/A	N/A
NS026_G	N/A	N/A	BLOOD	BLOOD	Y	137			0.3		2003-01-06	71	18.7	7	3	4	BCP on CAB	2012-06-26		UNKNOWN	9	5	4	N/A	UNKNOWN	N	UNKNOWN	Y	2011-12-18	UNKNOWN	N/A	N/A	N/A	N/A	N/A		N/A	N/A		N/A	N/A	N/A	N/A	N/A
NS026_T	UNKNOWN	UNKNOWN	TUMOUR	channel TURP	Y	137			0.3		2003-01-06	71	18.7	7	3	4	BCP on CAB	2012-06-29		UNKNOWN	9	5	4	N/A	UNKNOWN	N	UNKNOWN	Y	2011-12-18	UNKNOWN	N/A	N/A	N/A	N/A	N/A		N/A	N/A		N/A	N/A	N/A	N/A	N/A
NS028_G	N/A	N/A	BLOOD	BLOOD	Y	138			0.8		2008-06-21	70	5.9	7	3	4	BCP on Casodex	2010-04-21		UNKNOWN	10	5	5	N/A	UNKNOWN	N	UNKNOWN	Y	2010-12-16	UNKNOWN	N/A	N/A	N/A	N/A	N/A		N/A	N/A		N/A	N/A	N/A	N/A	N/A
NS028_T	UNKNOWN	UNKNOWN	TUMOUR	channel TURP	Y	138			0.8		2008-06-21	70	5.9	7	3	4	BCP on Casodex	2010-04-21		UNKNOWN	10	5	5	N/A	UNKNOWN	N	UNKNOWN	Y	2010-12-16	UNKNOWN	N/A	N/A	N/A	N/A	N/A		N/A	N/A		N/A	N/A	N/A	N/A	N/A
NS031_T	UNKNOWN	UNKNOWN	TUMOUR	channel TURP	Y				0.5		2002-10-21	67	4.21	9			BCP ON LHRH			UNKNOWN	9	5	4	3	UNKNOWN	UNKNOWN	UNKNOWN	N	N/A	UNKNOWN	N/A	N/A	N/A	N/A	N/A		N/A	N/A		N/A	N/A	N/A	N/A	N/A
SHchTURP03_T	UNKNOWN	UNKNOWN	TUMOUR	channel TURP	Y				0.9		2007-01-01	63	80	9	5	4	BCP ON CAB			UNKNOWN	9	5	4	N/A	UNKNOWN	UNKNOWN	UNKNOWN	N	N/A	UNKNOWN	N/A	N/A	N/A	N/A	N/A		N/A	N/A		N/A	N/A	N/A	N/A	N/A
STKHLM11198	UNKNOWN	UNKNOWN	TUMOUR	RP	Y - VALIDATION		UNKNOWN	UNKNOWN	UNKNOWN		2007-08-28		15	8	4	4	UNKNOWN		T2a	T3bM0N0	7	4	3	N/A	Y	N	N			N	N/A	1.0027397260274	5.37260273972603	NA	Y	European - Swedish	See PSAs	See PSAs	64.4712	Y	FORMAL (>0.2)	UNKNOWN	UNKNOWN	12.0329	2003-10-04	0.13	2003-10-17	0.07	2003-12-09
STKHLM11405	UNKNOWN	UNKNOWN	TUMOUR	RP	Y - VALIDATION		UNKNOWN	UNKNOWN	UNKNOWN		UNKNOWN	UNKNOWN	17	7	3	4	UNKNOWN		T2a	T2aMxN0	7	3	4	N/A	N	Y	N			UNKNOWN	N/A	1.60821917808219	5.27397260273973	NA	N	European - Swedish	See PSAs	See PSAs	63.2877	Y	FORMAL (>0.2)	UNKNOWN	UNKNOWN	19.2986	2003-12-13	0.05	2004-02-23	-987	2004-10-13
STKHLM12012	UNKNOWN	UNKNOWN	TUMOUR	RP	Y - VALIDATION		UNKNOWN	UNKNOWN	UNKNOWN		2008-02-25		24	8	4	4	UNKNOWN		T2a	T3aM0N0	7	4	3	N/A	Y	Y	N			N	N/A	0.0301369863013699	4.84383561643836	NA	Y	European - Swedish	See PSAs	See PSAs	58.126	Y	FORMAL (>0.2)	UNKNOWN	UNKNOWN	0.361644	2004-03-13	2	2004-03-18	1.1	2004-03-25
STKHLM3759	UNKNOWN	UNKNOWN	TUMOUR	RP	Y - VALIDATION		UNKNOWN	UNKNOWN	UNKNOWN		2002-06-06		3.4	6	3	3	UNKNOWN		T1c	T3aMxNx	7	3	4	N/A	Y	N	UNKNOWN			UNKNOWN	N/A	5.12876712328767	9.52054794520548	NA	Unknown	European - Swedish	See PSAs	See PSAs	114.247	Y	FORMAL (>0.2)	UNKNOWN	UNKNOWN	61.5452	1999-05-06	0.07	1999-12-28	0.1	2000-11-15
STKHLM3805	UNKNOWN	UNKNOWN	TUMOUR	RP	Y - VALIDATION		UNKNOWN	UNKNOWN	UNKNOWN		2002-07-05		11	7	3	4	UNKNOWN		T2a	T3aM0N0	7	4	3	N/A	Y	Y	N			N	N/A	0.843835616438356	8.70684931506849	NA	N	European - Swedish	See PSAs	See PSAs	104.482	Y	FORMAL (>0.2)	UNKNOWN	UNKNOWN	10.126	1999-08-03	0.7	2000-04-15	1.2	2000-09-05
STKHLM3821	UNKNOWN	UNKNOWN	TUMOUR	RP	Y - VALIDATION		UNKNOWN	UNKNOWN	UNKNOWN		2002-07-25		10	7	3	4	UNKNOWN		T2a	T3bMxNx	7	3	4	N/A	Y	Y	UNKNOWN			UNKNOWN	N/A	0.673972602739726	9.18356164383562	NA	Y	European - Swedish	See PSAs	See PSAs	110.203	Y	FORMAL (>0.2)	UNKNOWN	UNKNOWN	8.08767	1999-06-11	0.28	1999-09-01	0.3	2000-05-17
STKHLM3878	UNKNOWN	UNKNOWN	TUMOUR	RP	Y - VALIDATION		UNKNOWN	UNKNOWN	UNKNOWN		UNKNOWN	UNKNOWN	UNKNOWN	0	0	0	UNKNOWN		Tx	T3aMxNx	9	5	4	N/A	Y	N	UNKNOWN			UNKNOWN	N/A	2.01369863013699	10.1917808219178	5.86849315068493	Unknown	European - Swedish	See PSAs	See PSAs	122.301	Y	FORMAL (>0.2)	UNKNOWN	UNKNOWN	24.1644	1999-03-16	0.05	1999-06-09	0.06	1999-09-17
STKHLM3953	UNKNOWN	UNKNOWN	TUMOUR	RP	Y - VALIDATION		UNKNOWN	UNKNOWN	UNKNOWN		2002-06-01		117	8	4	4	UNKNOWN		Tx	TxM0N0	9	4	5	N/A	UNKNOWN	N	N			N	N/A	0.635616438356164	9.62739726027397	NA	Unknown	European - Swedish	See PSAs	See PSAs	115.529	Y	FORMAL (>0.2)	UNKNOWN	UNKNOWN	7.6274	1999-03-30	0.15	1999-09-03	0.53	2000-02-03
STKHLM4165	UNKNOWN	UNKNOWN	TUMOUR	RP	Y - VALIDATION		UNKNOWN	UNKNOWN	UNKNOWN		2003-05-22		6.6	9	4	5	UNKNOWN		T1c	T3bM0N0	9	4	5	N/A	Y	Y	N			N	N/A	0.298630136986301	9.32054794520548	6.37534246575343	Y	European - Swedish	See PSAs	See PSAs	111.847	Y	FORMAL (>0.2)	UNKNOWN	UNKNOWN	3.58356	1999-07-07	0.2	1999-09-11	0.35	2000-05-23
STKHLM4322	UNKNOWN	UNKNOWN	TUMOUR	RP	Y - VALIDATION		UNKNOWN	UNKNOWN	UNKNOWN		2003-08-19		8.1	8	4	4	UNKNOWN		T1c	T3bM1bUnknown	9	4	5	N/A	Y	Y	UNKNOWN			Y	BONE	0.243835616438356	7.48767123287671	5.76986301369863	Y	European - Swedish	See PSAs	See PSAs	89.8521	Y	FORMAL (>0.2)	UNKNOWN	UNKNOWN	2.92603	1999-10-07	9.2	1999-11-25	0.05	2000-04-01
STKHLM4421	UNKNOWN	UNKNOWN	TUMOUR	RP	Y - VALIDATION		UNKNOWN	UNKNOWN	UNKNOWN		2003-10-01		4.8	6	3	3	UNKNOWN		T2b	T2bM0Nx	7	3	4	N/A	N	N	UNKNOWN			N	N/A	5.12054794520548	NA	NA	N	European - Swedish	See PSAs	See PSAs	61.4466	N	N/A	N/A	UNKNOWN	N/A	2000-01-06	0.05	2000-10-31	0.05	2001-11-10
STKHLM4433	UNKNOWN	UNKNOWN	TUMOUR	RP	Y - VALIDATION		UNKNOWN	UNKNOWN	UNKNOWN		2003-02-10		3.2	6	3	3	UNKNOWN		T2a	T3aM0Nx	6	3	3	N/A	Y	Y	UNKNOWN			N	N/A	1.52602739726027	7.86027397260274	NA	Unknown	European - Swedish	See PSAs	See PSAs	94.3233	Y	FORMAL (>0.2)	UNKNOWN	UNKNOWN	18.3123	2000-01-06	0.1	2000-01-12	0.05	2000-05-03
STKHLM4441	UNKNOWN	UNKNOWN	TUMOUR	RP	Y - VALIDATION		UNKNOWN	UNKNOWN	UNKNOWN		2003-11-11		42	8	4	4	UNKNOWN		T3a	T3bM1bNx	8	4	4	N/A	Y	Y	UNKNOWN			Y	BONE	0.115068493150685	9.15890410958904	0.389041095890411	Y	European - Swedish	See PSAs	See PSAs	109.907	Y	FORMAL (>0.2)	UNKNOWN	UNKNOWN	1.38082	2000-01-18	7.8	2000-03-17	10	2000-04-27
STKHLM4487	UNKNOWN	UNKNOWN	TUMOUR	RP	Y - VALIDATION		UNKNOWN	UNKNOWN	UNKNOWN		2003-11-26		7.3	6	3	3	UNKNOWN		T1c	T3bM0Nx	7	3	4	N/A	Y	N	UNKNOWN			N	N/A	8.18904109589041	8.97808219178082	NA	Y	European - Swedish	See PSAs	See PSAs	107.737	Y	FORMAL (>0.2)	UNKNOWN	UNKNOWN	98.2685	2000-05-31	0.05	2000-09-16	0.05	2001-01-03
STKHLM4504	UNKNOWN	UNKNOWN	TUMOUR	RP	Y - VALIDATION		UNKNOWN	UNKNOWN	UNKNOWN		2003-10-20		5	6	3	3	UNKNOWN		T1c	T2bMxNx	6	3	3	N/A	N	Y	UNKNOWN			UNKNOWN	N/A	4.31780821917808	8.05479452054795	NA	N	European - Swedish	See PSAs	See PSAs	96.6575	Y	FORMAL (>0.2)	UNKNOWN	UNKNOWN	51.8137	2000-08-22	0.05	2001-02-21	0.06	2001-09-20
STKHLM4596	UNKNOWN	UNKNOWN	TUMOUR	RP	Y - VALIDATION		UNKNOWN	UNKNOWN	UNKNOWN		2003-12-01		6.6	5	3	2	UNKNOWN		T3a	T3aMxNx	7	3	4	N/A	Y	N	UNKNOWN			UNKNOWN	N/A	1.57808219178082	NA	NA	Unknown	European - Swedish	See PSAs	See PSAs	18.937	N	N/A	N/A	UNKNOWN	N/A	2001-01-03	0.05	2001-10-19	0.05
STKHLM4605	UNKNOWN	UNKNOWN	TUMOUR	RP	Y - VALIDATION		UNKNOWN	UNKNOWN	UNKNOWN		2004-03-24		5.1	6	3	3	UNKNOWN		T1c	T2bMxNx	7	3	4	N/A	N	Y	UNKNOWN			UNKNOWN	N/A	2.83835616438356	7.93424657534247	NA	N	European - Swedish	See PSAs	See PSAs	95.211	Y	FORMAL (>0.2)	UNKNOWN	UNKNOWN	34.0603	2001-01-11	0.17	2002-02-14	0.2	2003-01-23
STKHLM4608	UNKNOWN	UNKNOWN	TUMOUR	RP	Y - VALIDATION		UNKNOWN	UNKNOWN	UNKNOWN		2004-01-20		6.3	6	3	3	UNKNOWN		T2b	T3bM1bNx	9	4	5	N/A	Y	Y	UNKNOWN	Yes PC		Y	BONE	0.131506849315068	5.2027397260274	4.18082191780822	Y	European - Swedish	See PSAs	See PSAs	62.4329	Y	FORMAL (>0.2)	UNKNOWN	UNKNOWN	1.57808	2000-05-17	0.79	2000-09-08	0.11	2000-10-05
STKHLM4650	UNKNOWN	UNKNOWN	TUMOUR	RP	Y - VALIDATION		UNKNOWN	UNKNOWN	UNKNOWN		2004-01-23		6.4	8	4	4	UNKNOWN		T1c	T3aM0N0	8	4	4	N/A	Y	Y	N			N	N/A	8.61917808219178	NA	NA	N	European - Swedish	See PSAs	See PSAs	103.43	N	N/A	N/A	UNKNOWN	N/A	2000-05-26	0.05	2000-12-27	0.05	2001-09-12
STKHLM4659	UNKNOWN	UNKNOWN	TUMOUR	RP	Y - VALIDATION		UNKNOWN	UNKNOWN	UNKNOWN		UNKNOWN	UNKNOWN	UNKNOWN	6	3	3	UNKNOWN		T1c	T2bMxNx	6	3	3	N/A	N	Y	UNKNOWN			UNKNOWN	N/A	8.35616438356164	NA	NA	N	European - Swedish	See PSAs	See PSAs	100.274	N	N/A	N/A	UNKNOWN	N/A	2000-05-25	0.05	2000-09-22	0.05	2002-01-30
STKHLM4661	UNKNOWN	UNKNOWN	TUMOUR	RP	Y - VALIDATION		UNKNOWN	UNKNOWN	UNKNOWN		2004-04-22		6.8	7	3	4	UNKNOWN		T1c	T3aM0N0	7	3	4	N/A	Y	Y	N			N	N/A	0.117808219178082	8.51780821917808	NA	N	European - Swedish	See PSAs	See PSAs	102.214	Y	FORMAL (>0.2)	UNKNOWN	UNKNOWN	1.4137	2000-06-03	0.25	2000-08-29	0.28	2001-02-23
STKHLM4666	UNKNOWN	UNKNOWN	TUMOUR	RP	Y - VALIDATION		UNKNOWN	UNKNOWN	UNKNOWN		2004-04-20		7.4	6	3	3	UNKNOWN		T1c	T2cMxNx	5	3	2	N/A	N	Y	UNKNOWN			UNKNOWN	N/A	8.17534246575342	NA	NA	N	European - Swedish	See PSAs	See PSAs	98.1041	N	N/A	N/A	UNKNOWN	N/A	2000-06-16	0.05	2000-12-12	0.05	2001-04-10
STKHLM4750	UNKNOWN	UNKNOWN	TUMOUR	RP	Y - VALIDATION		UNKNOWN	UNKNOWN	UNKNOWN		2004-02-01		8.5	6	3	3	UNKNOWN		T2a	T2MxNx	6	3	3	N/A	N	N	UNKNOWN			UNKNOWN	N/A	4.75342465753425	NA	NA	N	European - Swedish	See PSAs	See PSAs	57.0411	N	N/A	N/A	UNKNOWN	N/A	2000-07-18	0.05	2001-01-18	0.05	2002-05-29
STKHLM4753	UNKNOWN	UNKNOWN	TUMOUR	RP	Y - VALIDATION		UNKNOWN	UNKNOWN	UNKNOWN		UNKNOWN	UNKNOWN	UNKNOWN	7	3	4	UNKNOWN		UNKNOWN	UNKNOWN	UNKNOWN	UNKNOWN	UNKNOWN	N/A	UNKNOWN	UNKNOWN	UNKNOWN			UNKNOWN	N/A	UNKNOWN	UNKNOWN	UNKNOWN	UNKNOWN	European - Swedish	See PSAs	See PSAs	UNKNOWN	N	N/A	N/A	UNKNOWN	UNKNOWN			2009-12-12
STKHLM4755	UNKNOWN	UNKNOWN	TUMOUR	RP	Y - VALIDATION		UNKNOWN	UNKNOWN	UNKNOWN		2004-05-25		22	7	4	3	UNKNOWN		T1c	T2bM0N0	7	3	4	N/A	N	Y	N			N	N/A	2.23835616438356	8.21095890410959	NA	N	European - Swedish	See PSAs	See PSAs	98.5315	Y	FORMAL (>0.2)	UNKNOWN	UNKNOWN	26.8603	2001-08-16	0.08	2002-02-28	0.16	2002-04-25
STKHLM4757	UNKNOWN	UNKNOWN	TUMOUR	RP	Y - VALIDATION		UNKNOWN	UNKNOWN	UNKNOWN		2007-02-27		7.8	7	3	4	UNKNOWN		T2a	T3bMxNx	7	3	4	N/A	Y	N	UNKNOWN			UNKNOWN	N/A	2.41095890410959	5.31506849315068	NA	Y	European - Swedish	See PSAs	See PSAs	63.7808	Y	FORMAL (>0.2)	UNKNOWN	UNKNOWN	28.9315	2000-07-20	0.2	2001-01-10	0.14	2001-10-11
STKHLM4787	UNKNOWN	UNKNOWN	TUMOUR	RP	Y - VALIDATION		UNKNOWN	UNKNOWN	UNKNOWN		2004-06-17		6.4	9	4	5	UNKNOWN		T2a	T3aMxNx	9	4	5	N/A	Y	N	UNKNOWN			UNKNOWN	N/A	1.36164383561644	8.55616438356164	5.03561643835616	Unknown	European - Swedish	See PSAs	See PSAs	102.674	Y	FORMAL (>0.2)	UNKNOWN	UNKNOWN	16.3397	2000-08-05	0.13	2000-10-10	0.09	2001-01-19
STKHLM4841	UNKNOWN	UNKNOWN	TUMOUR	RP	Y - VALIDATION		UNKNOWN	UNKNOWN	UNKNOWN		2004-05-03		6.6	7	3	4	UNKNOWN		T1c	T2MxNx	6	3	3	N/A	N	N	UNKNOWN			UNKNOWN	N/A	7.56164383561644	NA	NA	N	European - Swedish	See PSAs	See PSAs	90.7397	N	N/A	N/A	UNKNOWN	N/A	2000-09-20	0.05	2000-11-24	0.05	2002-06-04
STKHLM4847	UNKNOWN	UNKNOWN	TUMOUR	RP	Y - VALIDATION		UNKNOWN	UNKNOWN	UNKNOWN		2004-08-23		12.7	7	3	4	UNKNOWN		T2a	T2bM0N0	7	3	4	N/A	N	N	N			N	N/A	4.39452054794521	NA	NA	N	European - Swedish	See PSAs	See PSAs	52.7342	N	N/A	N/A	UNKNOWN	N/A	2001-03-23	0.05	2001-09-26	0.05	2002-02-16
STKHLM4856	UNKNOWN	UNKNOWN	TUMOUR	RP	Y - VALIDATION		UNKNOWN	UNKNOWN	UNKNOWN		2004-03-01		13	6	3	3	UNKNOWN		T1c	T2aM0Nx	6	3	3	N/A	N	Y	UNKNOWN			N	N/A	7.67945205479452	NA	NA	N	European - Swedish	See PSAs	See PSAs	92.1534	N	N/A	N/A	UNKNOWN	N/A	2000-11-08	0.05	2001-02-27	0.05	2002-03-13
STKHLM4870	UNKNOWN	UNKNOWN	TUMOUR	RP	Y - VALIDATION		UNKNOWN	UNKNOWN	UNKNOWN		2004-08-10		15	6	3	3	UNKNOWN		T3a	T3aMxNx	7	3	4	N/A	Y	Y	UNKNOWN			UNKNOWN	N/A	6.46849315068493	NA	NA	Unknown	European - Swedish	See PSAs	See PSAs	77.6219	N	N/A	N/A	UNKNOWN	N/A	2000-10-26	0.05	2001-01-10	0.05	2001-08-22
STKHLM4875	UNKNOWN	UNKNOWN	TUMOUR	RP	Y - VALIDATION		UNKNOWN	UNKNOWN	UNKNOWN		2004-05-12		8.2	7	3	4	UNKNOWN		T1c	pT3aMxNx	7	3	4	N/A	Y	N	UNKNOWN			UNKNOWN	N/A	8.07123287671233	NA	NA	N	European - Swedish	See PSAs	See PSAs	96.8548	N	N/A	N/A	UNKNOWN	N/A	2000-10-19	0.05	2001-02-14	0.05	2001-08-22
STKHLM4890	UNKNOWN	UNKNOWN	TUMOUR	RP	Y - VALIDATION		UNKNOWN	UNKNOWN	UNKNOWN		2004-05-27		9	6	3	3	UNKNOWN		T1c	T2bM0N0	6	3	3	N/A	N	Y	N	Yes tumour in temporal lobe		N	N/A	3.92876712328767	NA	NA	N	European - Swedish	See PSAs	See PSAs	47.1452	N	N/A	N/A	UNKNOWN	N/A	2000-10-24	0.55	2001-01-18	0.05	2001-05-24
STKHLM4891	UNKNOWN	UNKNOWN	TUMOUR	RP	Y - VALIDATION		UNKNOWN	UNKNOWN	UNKNOWN		2004-04-29		13	6	3	3	UNKNOWN		T2c	T3bMxNx	7	4	3	N/A	Y	Y	UNKNOWN			UNKNOWN	N/A	5.26301369863014	8.13150684931507	NA	Y	European - Swedish	See PSAs	See PSAs	97.5781	Y	FORMAL (>0.2)	UNKNOWN	UNKNOWN	63.1562	2000-10-11	0.11	2000-12-08	0.05	2001-05-09
STKHLM4917	UNKNOWN	UNKNOWN	TUMOUR	RP	Y - VALIDATION		UNKNOWN	UNKNOWN	UNKNOWN		2004-07-21		6	6	3	3	UNKNOWN		T1c	T2bMxNx	6	3	3	N/A	N	Y	UNKNOWN			UNKNOWN	N/A	6.86849315068493	NA	NA	N	European - Swedish	See PSAs	See PSAs	82.4219	N	N/A	N/A	UNKNOWN	N/A	2000-10-31	0.05	2001-03-08	0.05	2001-09-21
STKHLM4920	UNKNOWN	UNKNOWN	TUMOUR	RP	Y - VALIDATION		UNKNOWN	UNKNOWN	UNKNOWN		2004-09-15		6.5	6	3	3	UNKNOWN		T1c	T2bMxNx	6	3	3	N/A	N	N	UNKNOWN			UNKNOWN	N/A	0.150684931506849	NA	NA	N	European - Swedish	See PSAs	See PSAs	1.80822	N	N/A	N/A	UNKNOWN	N/A	NA	0.05
STKHLM4925	UNKNOWN	UNKNOWN	TUMOUR	RP	Y - VALIDATION		UNKNOWN	UNKNOWN	UNKNOWN		2004-09-01		15.4	7	3	4	UNKNOWN		T3a	T3aMxNx	9	4	5	N/A	Y	Y	UNKNOWN			UNKNOWN	N/A	0.150684931506849	7.14520547945205	NA	N	European - Swedish	See PSAs	See PSAs	85.7425	Y	FORMAL (>0.2)	UNKNOWN	UNKNOWN	1.80822	2000-11-16	0.64	2000-12-19	0.73	2001-01-11
STKHLM4929	UNKNOWN	UNKNOWN	TUMOUR	RP	Y - VALIDATION		UNKNOWN	UNKNOWN	UNKNOWN		2005-04-19		6	7	3	4	UNKNOWN		T2a	pT3aMxNx	7	4	3	N/A	Y	N	UNKNOWN			UNKNOWN	N/A	5.5	NA	NA	Unknown	European - Swedish	See PSAs	See PSAs	66	N	N/A	N/A	UNKNOWN	N/A	2000-11-22	0.05	2001-04-24	0.05	2001-10-27
STKHLM4940	UNKNOWN	UNKNOWN	TUMOUR	RP	Y - VALIDATION		UNKNOWN	UNKNOWN	UNKNOWN		2004-04-28		9.4	6	3	3	UNKNOWN		T2a	T2cMxNx	7	3	4	N/A	N	N	UNKNOWN			UNKNOWN	N/A	7.28219178082192	NA	NA	N	European - Swedish	See PSAs	See PSAs	87.3863	N	N/A	N/A	UNKNOWN	N/A	2000-11-16	0.05	2001-03-17	0.05	2003-01-31
STKHLM4956	UNKNOWN	UNKNOWN	TUMOUR	RP	Y - VALIDATION		UNKNOWN	UNKNOWN	UNKNOWN		2004-06-15		3.5	5	3	2	UNKNOWN		T2a	T2bM0Nx	7	3	4	N/A	N	N	UNKNOWN			N	N/A	1.97534246575342	3.12054794520548	NA	N	European - Swedish	See PSAs	See PSAs	37.4466	Y	FORMAL (>0.2)	UNKNOWN	UNKNOWN	23.7041	2000-11-25	0.05	2001-04-17	0.05	2001-10-09
STKHLM4966	UNKNOWN	UNKNOWN	TUMOUR	RP	Y - VALIDATION		UNKNOWN	UNKNOWN	UNKNOWN		2004-10-05		10	6	3	3	UNKNOWN		T2a	T3aMxNx	7	4	3	N/A	Y	N	UNKNOWN			UNKNOWN	N/A	8.19452054794521	NA	NA	N	European - Swedish	See PSAs	See PSAs	98.3342	N	N/A	N/A	UNKNOWN	N/A	2000-11-22	0.05	2001-03-06	0.05	2001-09-28
STKHLM4972	UNKNOWN	UNKNOWN	TUMOUR	RP	Y - VALIDATION		UNKNOWN	UNKNOWN	UNKNOWN		2004-08-10		4.4	6	3	3	UNKNOWN		T1c	T2bMxNx	6	3	3	N/A	N	N	UNKNOWN			UNKNOWN	N/A	7.99178082191781	NA	NA	N	European - Swedish	See PSAs	See PSAs	95.9014	N	N/A	N/A	UNKNOWN	N/A	2000-11-25	0.05	2001-04-05	0.1	2001-06-02
STKHLM4988	UNKNOWN	UNKNOWN	TUMOUR	RP	Y - VALIDATION		UNKNOWN	UNKNOWN	UNKNOWN		2004-05-27		9.9	6	3	3	UNKNOWN		T1c	T2bMxNx	7	3	4	N/A	N	Y	UNKNOWN			UNKNOWN	N/A	7.88219178082192	NA	NA	N	European - Swedish	See PSAs	See PSAs	94.5863	N	N/A	N/A	UNKNOWN	N/A	2001-09-04	0.05	2002-10-16	0.09	2003-06-11
STKHLM5176	UNKNOWN	UNKNOWN	TUMOUR	RP	Y - VALIDATION		UNKNOWN	UNKNOWN	UNKNOWN		2004-10-25		20	7	3	4	UNKNOWN		T2a	T2bMxNx	7	3	4	N/A	N	N	UNKNOWN			UNKNOWN	N/A	3.47671232876712	7.63835616438356	NA	N	European - Swedish	See PSAs	See PSAs	91.6603	Y	FORMAL (>0.2)	UNKNOWN	UNKNOWN	41.7205	2001-06-15	0.19	2002-01-09	0.14	2002-03-28
STKHLM5248	UNKNOWN	UNKNOWN	TUMOUR	RP	Y - VALIDATION		UNKNOWN	UNKNOWN	UNKNOWN		2004-10-19		9.8	8	4	4	UNKNOWN		T3a	T3bM0N0	10	5	5	N/A	Y	Y	N	Yes PC		N	N/A	0.147945205479452	4.44383561643836	4.32876712328767	Y	European - Swedish	See PSAs	See PSAs	53.326	Y	FORMAL (>0.2)	UNKNOWN	UNKNOWN	1.77534	2001-01-24	0.23	2001-03-10	0.24	2001-04-11
STKHLM5279	UNKNOWN	UNKNOWN	TUMOUR	RP	Y - VALIDATION		UNKNOWN	UNKNOWN	UNKNOWN		2004-08-01		5.1	6	3	3	UNKNOWN		T2a	T3aMxNx	6	3	3	N/A	Y	Y	UNKNOWN			UNKNOWN	N/A	6.87945205479452	NA	NA	N	European - Swedish	See PSAs	See PSAs	82.5534	N	N/A	N/A	UNKNOWN	N/A	2001-01-31	0.05	2001-02-20	0.05	2001-05-10
STKHLM5316	UNKNOWN	UNKNOWN	TUMOUR	RP	Y - VALIDATION		UNKNOWN	UNKNOWN	UNKNOWN		2005-01-19		7.6	0	0	0	UNKNOWN		T2a	T2bMxNx	7	3	4	N/A	N	Y	UNKNOWN			UNKNOWN	N/A	7.70684931506849	NA	NA	N	European - Swedish	See PSAs	See PSAs	92.4822	N	N/A	N/A	UNKNOWN	N/A	2001-05-19	0.05	2001-09-04	0.05	2001-12-05
STKHLM5388	UNKNOWN	UNKNOWN	TUMOUR	RP	Y - VALIDATION		UNKNOWN	UNKNOWN	UNKNOWN		2004-12-01		10	6	3	3	UNKNOWN		T1c	T2cMxNx	6	3	3	N/A	N	Y	UNKNOWN			UNKNOWN	N/A	5.19452054794521	NA	NA	N	European - Swedish	See PSAs	See PSAs	62.3342	N	N/A	N/A	UNKNOWN	N/A	2001-09-20	0.05	2003-08-14	0.0099	2004-05-21
STKHLM5428	UNKNOWN	UNKNOWN	TUMOUR	RP	Y - VALIDATION		UNKNOWN	UNKNOWN	UNKNOWN		2005-02-01		9.2	5	3	2	UNKNOWN		T1c	T2bMxNx	5	3	2	N/A	N	N	UNKNOWN			UNKNOWN	N/A	6.98630136986301	NA	NA	N	European - Swedish	See PSAs	See PSAs	83.8356	N	N/A	N/A	UNKNOWN	N/A	2001-06-07	0.05	2001-09-18	0.05	2003-01-30
STKHLM5433	UNKNOWN	UNKNOWN	TUMOUR	RP	Y - VALIDATION		UNKNOWN	UNKNOWN	UNKNOWN		2004-12-14		16	5	3	2	UNKNOWN		T2a	T2bMxNx	6	2	4	N/A	N	N	UNKNOWN			UNKNOWN	N/A	7.02465753424658	NA	NA	N	European - Swedish	See PSAs	See PSAs	84.2959	N	N/A	N/A	UNKNOWN	N/A	2001-06-12	0.05	2003-07-08	0.05	2004-08-14
STKHLM5441	UNKNOWN	UNKNOWN	TUMOUR	RP	Y - VALIDATION		UNKNOWN	UNKNOWN	UNKNOWN		2005-02-05		4.3	6	3	3	UNKNOWN		T2a	T2bMxNx	8	4	4	N/A	N	N	UNKNOWN			UNKNOWN	N/A	2.5013698630137	6.45479452054794	6.45479452054794	N	European - Swedish	See PSAs	See PSAs	77.4575	Y	FORMAL (>0.2)	UNKNOWN	UNKNOWN	30.0164	2001-09-14	0.05	2002-03-20	0.1	2002-08-06
STKHLM5445	UNKNOWN	UNKNOWN	TUMOUR	RP	Y - VALIDATION		UNKNOWN	UNKNOWN	UNKNOWN		2004-12-02		20	5	3	2	UNKNOWN		T2a	T3aMxNx	7	3	4	N/A	Y	Y	UNKNOWN			UNKNOWN	N/A	3.04657534246575	7.56164383561644	NA	N	European - Swedish	See PSAs	See PSAs	90.7397	Y	FORMAL (>0.2)	UNKNOWN	UNKNOWN	36.5589	2001-08-02	0.05	2002-01-08	0.05	2004-03-30
STKHLM5465	UNKNOWN	UNKNOWN	TUMOUR	RP	Y - VALIDATION		UNKNOWN	UNKNOWN	UNKNOWN		2004-09-14		7.5	6	3	3	UNKNOWN		T2a	T3aMxNx	7	3	4	N/A	Y	N	UNKNOWN			UNKNOWN	N/A	1.91506849315068	7.74794520547945	NA	N	European - Swedish	See PSAs	See PSAs	92.9753	Y	FORMAL (>0.2)	UNKNOWN	UNKNOWN	22.9808	2001-05-16	0.05	2003-02-20	0.57	2003-09-25
STKHLM5469	UNKNOWN	UNKNOWN	TUMOUR	RP	Y - VALIDATION		UNKNOWN	UNKNOWN	UNKNOWN		2005-03-29		10	6	3	3	UNKNOWN		T2a	T3bMxNx	7	3	4	N/A	Y	Y	UNKNOWN			UNKNOWN	N/A	7.01643835616438	NA	NA	Y	European - Swedish	See PSAs	See PSAs	84.1973	N	N/A	N/A	UNKNOWN	N/A	2001-05-16	0.05	2001-09-22	0.05	2002-04-09
STKHLM5571	UNKNOWN	UNKNOWN	TUMOUR	RP	Y - VALIDATION		UNKNOWN	UNKNOWN	UNKNOWN		2005-05-03		3.8	6	3	3	UNKNOWN		T2a	T2cMxNx	UNKNOWN	UNKNOWN	UNKNOWN	UNKNOWN	N	N	UNKNOWN			UNKNOWN	N/A	3.91506849315068	NA	NA	N	European - Swedish	See PSAs	See PSAs	46.9808	N	N/A	N/A	UNKNOWN	N/A	2001-06-16	0.05	2001-07-25	0.05	2001-12-13
STKHLM5574	UNKNOWN	UNKNOWN	TUMOUR	RP	Y - VALIDATION		UNKNOWN	UNKNOWN	UNKNOWN		2005-04-01		11	8	4	4	UNKNOWN		T1c	TxM0N0	UNKNOWN	UNKNOWN	UNKNOWN	UNKNOWN	UNKNOWN	N	N			N	N/A	6.89041095890411	NA	NA	Unknown	European - Swedish	See PSAs	See PSAs	82.6849	N	N/A	N/A	UNKNOWN	N/A	2001-09-04	0.05	2001-09-25	0.05	2002-04-23
STKHLM5605	UNKNOWN	UNKNOWN	TUMOUR	RP	Y - VALIDATION		UNKNOWN	UNKNOWN	UNKNOWN		UNKNOWN	UNKNOWN	UNKNOWN	0	0	0	UNKNOWN		Tx	T2bMxNx	7	3	4	N/A	N	N	UNKNOWN			UNKNOWN	N/A	NA	NA	NA	N	European - Swedish	See PSAs	See PSAs	N/A	N/A	N/A	N/A	UNKNOWN	N/A
STKHLM5612	UNKNOWN	UNKNOWN	TUMOUR	RP	Y - VALIDATION		UNKNOWN	UNKNOWN	UNKNOWN		2005-03-24		11.2	6	3	3	UNKNOWN		T1c	T2bM0N0	7	4	3	N/A	N	N	N			N	N/A	5.58082191780822	7	NA	N	European - Swedish	See PSAs	See PSAs	84	Y	FORMAL (>0.2)	UNKNOWN	UNKNOWN	66.9699	2002-01-30	0.05	2002-08-28	0.09	2003-02-25
STKHLM5627	UNKNOWN	UNKNOWN	TUMOUR	RP	Y - VALIDATION		UNKNOWN	UNKNOWN	UNKNOWN		2005-02-01		7.2	7	4	3	UNKNOWN		T1c	T2bMxNx	7	4	3	N/A	N	Y	UNKNOWN			UNKNOWN	N/A	6.39178082191781	NA	NA	N	European - Swedish	See PSAs	See PSAs	76.7014	N	N/A	N/A	UNKNOWN	N/A	2001-07-31	0.13	2001-08-28	0.15	2002-07-13
STKHLM5650	UNKNOWN	UNKNOWN	TUMOUR	RP	Y - VALIDATION		UNKNOWN	UNKNOWN	UNKNOWN		2005-02-22		6.2	6	3	3	UNKNOWN		T2a	T2bMxNx	7	4	3	N/A	N	N	UNKNOWN			UNKNOWN	N/A	7.63287671232877	NA	NA	N	European - Swedish	See PSAs	See PSAs	91.5945	N	N/A	N/A	UNKNOWN	N/A	2001-08-21	0.05	2002-04-03	0.05	2002-11-15
STKHLM5690	UNKNOWN	UNKNOWN	TUMOUR	RP	Y - VALIDATION		UNKNOWN	UNKNOWN	UNKNOWN		2005-04-11		5.3	6	3	3	UNKNOWN		T1c	T3aMxNx	9	4	5	N/A	Y	N	UNKNOWN			UNKNOWN	N/A	1.65753424657534	7.58082191780822	4.46849315068493	N	European - Swedish	See PSAs	See PSAs	90.9699	Y	FORMAL (>0.2)	UNKNOWN	UNKNOWN	19.8904	2001-09-07	0.05	2003-02-15	3.7	2003-02-21
STKHLM5867	UNKNOWN	UNKNOWN	TUMOUR	RP	Y - VALIDATION		UNKNOWN	UNKNOWN	UNKNOWN		2005-09-12		10	7	3	4	UNKNOWN		T1c	T2bMxNx	6	3	3	N/A	N	N	UNKNOWN			UNKNOWN	N/A	6.56438356164384	NA	NA	N	European - Swedish	See PSAs	See PSAs	78.7726	N	N/A	N/A	UNKNOWN	N/A	2001-11-08	0.05	2002-09-11	0.05	2003-08-29
STKHLM5872	UNKNOWN	UNKNOWN	TUMOUR	RP	Y - VALIDATION		UNKNOWN	UNKNOWN	UNKNOWN		2005-09-22		5.4	7	4	3	UNKNOWN		T1c	T3aMxNx	7	3	4	N/A	Y	N	UNKNOWN			UNKNOWN	N/A	6.43835616438356	NA	NA	N	European - Swedish	See PSAs	See PSAs	77.2603	N	N/A	N/A	UNKNOWN	N/A	2001-11-06	0.05	2002-04-19	0.05	2002-09-19
STKHLM5879	UNKNOWN	UNKNOWN	TUMOUR	RP	Y - VALIDATION		UNKNOWN	UNKNOWN	UNKNOWN		2005-04-15		6	6	3	3	UNKNOWN		T2a	T2bMxNx	8	4	4	N/A	N	N	UNKNOWN			UNKNOWN	N/A	0.156164383561644	NA	NA	N	European - Swedish	See PSAs	See PSAs	1.87397	N	N/A	N/A	UNKNOWN	N/A	NA	0.05
STKHLM5950	UNKNOWN	UNKNOWN	TUMOUR	RP	Y - VALIDATION		UNKNOWN	UNKNOWN	UNKNOWN		2005-10-03		1.5	7	3	4	UNKNOWN		T2a	T3aMxNx	7	4	3	N/A	Y	N	UNKNOWN			UNKNOWN	N/A	3.04931506849315	7.26575342465753	5.64383561643836	N	European - Swedish	See PSAs	See PSAs	87.189	Y	FORMAL (>0.2)	UNKNOWN	UNKNOWN	36.5918	2001-11-27	0.05	2002-05-16	0.05	2002-09-17
STKHLM5964	UNKNOWN	UNKNOWN	TUMOUR	RP	Y - VALIDATION		UNKNOWN	UNKNOWN	UNKNOWN		2005-10-11		6.6	7	3	4	UNKNOWN		T1c	T2bM0Nx	6	3	3	N/A	N	N	UNKNOWN			N	N/A	7.00547945205479	NA	NA	N	European - Swedish	See PSAs	See PSAs	84.0658	N	N/A	N/A	UNKNOWN	N/A	2001-12-05	0.05	2002-02-13	0.05	2003-03-14
STKHLM5967	UNKNOWN	UNKNOWN	TUMOUR	RP	Y - VALIDATION		UNKNOWN	UNKNOWN	UNKNOWN		2005-10-11		12	7	3	4	UNKNOWN		T2a	T2bMxNx	6	3	3	N/A	N	N	UNKNOWN			UNKNOWN	N/A	6.87397260273973	NA	NA	N	European - Swedish	See PSAs	See PSAs	82.4877	N	N/A	N/A	UNKNOWN	N/A	2001-12-05	0.05	2002-05-02	0.01	2003-04-11
STKHLM6032	UNKNOWN	UNKNOWN	TUMOUR	RP	Y - VALIDATION		UNKNOWN	UNKNOWN	UNKNOWN		2005-10-26		5.1	5	2	3	UNKNOWN		T2a	T2aMxNx	6	3	3	N/A	N	N	UNKNOWN			UNKNOWN	N/A	7.02465753424658	NA	NA	N	European - Swedish	See PSAs	See PSAs	84.2959	N	N/A	N/A	UNKNOWN	N/A	2002-01-11	0.05	2002-10-05	0.06	2003-02-05
STKHLM6094	UNKNOWN	UNKNOWN	TUMOUR	RP	Y - VALIDATION		UNKNOWN	UNKNOWN	UNKNOWN		2005-11-14		7.5	6	3	3	UNKNOWN		T2a	T3bMxNx	8	4	4	N/A	Y	Y	UNKNOWN			UNKNOWN	N/A	3.05753424657534	6.98904109589041	4.43835616438356	Y	European - Swedish	See PSAs	See PSAs	83.8685	Y	FORMAL (>0.2)	UNKNOWN	UNKNOWN	36.6904	2002-01-01	0.12	2002-03-07	0.19	2003-02-06
STKHLM6159	UNKNOWN	UNKNOWN	TUMOUR	RP	Y - VALIDATION		UNKNOWN	UNKNOWN	UNKNOWN		2005-11-23		4.2	6	3	3	UNKNOWN		T1c	T2bMxNx	6	3	3	N/A	N	N	UNKNOWN			UNKNOWN	N/A	7.12876712328767	NA	NA	N	European - Swedish	See PSAs	See PSAs	85.5452	N	N/A	N/A	UNKNOWN	N/A	2002-01-11	0.05	2002-12-07	0.01	2003-03-07
STKHLM6370	UNKNOWN	UNKNOWN	TUMOUR	RP	Y - VALIDATION		UNKNOWN	UNKNOWN	UNKNOWN		2006-01-05		32	8	4	4	UNKNOWN		T1c	T2bM0N0	9	4	5	N/A	N	N	N			N	N/A	5.0986301369863	NA	NA	N	European - Swedish	See PSAs	See PSAs	61.1836	N	N/A	N/A	UNKNOWN	N/A	2002-02-14	0.16	2002-05-18	0.05	2002-08-20
STKHLM6439	UNKNOWN	UNKNOWN	TUMOUR	RP	Y - VALIDATION		UNKNOWN	UNKNOWN	UNKNOWN		2006-01-30		5.6	6	3	3	UNKNOWN		T1c	T2bMxNx	7	3	4	N/A	N	N	UNKNOWN			UNKNOWN	N/A	6.64931506849315	NA	NA	N	European - Swedish	See PSAs	See PSAs	79.7918	N	N/A	N/A	UNKNOWN	N/A	2002-03-30	0.05	2003-03-25	0.05	2003-05-14
STKHLM6631	UNKNOWN	UNKNOWN	TUMOUR	RP	Y - VALIDATION		UNKNOWN	UNKNOWN	UNKNOWN		2006-03-02		2.2	7	4	3	UNKNOWN		T3a	T3aM0N0	8	3	5	N/A	Y	Y	N			N	N/A	0.0712328767123288	6.61369863013699	NA	N	European - Swedish	See PSAs	See PSAs	79.3644	Y	FORMAL (>0.2)	UNKNOWN	UNKNOWN	0.854795	2002-04-09	0.23	2002-04-26	0.15	2002-05-01
STKHLM6836	UNKNOWN	UNKNOWN	TUMOUR	RP	Y - VALIDATION		UNKNOWN	UNKNOWN	UNKNOWN		2006-04-20		14	8	4	4	UNKNOWN		T1c	T3aMxNx	7	4	3	N/A	Y	Y	UNKNOWN			UNKNOWN	N/A	3.96712328767123	6.6027397260274	NA	N	European - Swedish	See PSAs	See PSAs	79.2329	Y	FORMAL (>0.2)	UNKNOWN	UNKNOWN	47.6055	2002-08-07	0.05	2003-03-08	0.05	2003-10-16
STKHLM6929	UNKNOWN	UNKNOWN	TUMOUR	RP	Y - VALIDATION		UNKNOWN	UNKNOWN	UNKNOWN		2006-05-16		10	7	4	3	UNKNOWN		T2a	T3aMxNx	7	4	3	N/A	Y	N	UNKNOWN			UNKNOWN	N/A	0.117808219178082	6.4	NA	N	European - Swedish	See PSAs	See PSAs	76.8	Y	FORMAL (>0.2)	UNKNOWN	UNKNOWN	1.4137	2002-06-28	0.35	2002-08-14	0.31	2002-09-07
STKHLM7067	UNKNOWN	UNKNOWN	TUMOUR	RP	Y - VALIDATION		UNKNOWN	UNKNOWN	UNKNOWN		2006-06-08		5.4	6	3	3	UNKNOWN		T1c	T2bMxNx	7	4	3	N/A	N	N	UNKNOWN			UNKNOWN	N/A	6.61917808219178	NA	NA	N	European - Swedish	See PSAs	See PSAs	79.4301	N	N/A	N/A	UNKNOWN	N/A	2002-08-21	0.05	2002-10-02	0.1	2003-04-02
STKHLM7072	UNKNOWN	UNKNOWN	TUMOUR	RP	Y - VALIDATION		UNKNOWN	UNKNOWN	UNKNOWN		2006-06-13		15	6	3	3	UNKNOWN		T1c	T3aM0Nx	7	3	4	N/A	Y	Y	UNKNOWN			N	N/A	6.5041095890411	NA	NA	N	European - Swedish	See PSAs	See PSAs	78.0493	N	N/A	N/A	UNKNOWN	N/A	2002-08-17	0.05	2002-12-12	0.05	2003-03-13
STKHLM7095	UNKNOWN	UNKNOWN	TUMOUR	RP	Y - VALIDATION		UNKNOWN	UNKNOWN	UNKNOWN		2006-06-14		4.3	6	3	3	UNKNOWN		T2a	T2aMxNx	6	3	3	N/A	N	N	UNKNOWN	Yes PC		UNKNOWN	N/A	NA	NA	NA	N	European - Swedish	See PSAs	See PSAs	N/A	N/A	N/A	N/A	UNKNOWN	N/A
STKHLM7100	UNKNOWN	UNKNOWN	TUMOUR	RP	Y - VALIDATION		UNKNOWN	UNKNOWN	UNKNOWN		2006-06-15		11	7	3	4	UNKNOWN		T3a	T2bMxNx	7	3	4	N/A	N	Y	UNKNOWN			UNKNOWN	N/A	3.53972602739726	6.60547945205479	NA	N	European - Swedish	See PSAs	See PSAs	79.2658	Y	FORMAL (>0.2)	UNKNOWN	UNKNOWN	42.4767	2002-07-30	0.09	2002-08-28	0.05	2002-11-27
STKHLM7106	UNKNOWN	UNKNOWN	TUMOUR	RP	Y - VALIDATION		UNKNOWN	UNKNOWN	UNKNOWN		2006-06-08		4.5	6	3	3	UNKNOWN		T1c	T2bMxNx	7	3	4	N/A	N	Y	UNKNOWN			UNKNOWN	N/A	3.56712328767123	6.45479452054794	NA	N	European - Swedish	See PSAs	See PSAs	77.4575	Y	FORMAL (>0.2)	UNKNOWN	UNKNOWN	42.8055	2002-08-31	0.05	2002-11-22	0.03	2003-03-11
STKHLM7179	UNKNOWN	UNKNOWN	TUMOUR	RP	Y - VALIDATION		UNKNOWN	UNKNOWN	UNKNOWN		2006-06-27		17	7	4	3	UNKNOWN		T3a	T2bMxN0	7	4	3	N/A	N	N	N			UNKNOWN	N/A	0.520547945205479	6.59178082191781	6.43835616438356	N	European - Swedish	See PSAs	See PSAs	79.1014	Y	FORMAL (>0.2)	UNKNOWN	UNKNOWN	6.24658	2002-09-03	0.09	2002-09-17	0.09	2003-01-03
STKHLM7213	UNKNOWN	UNKNOWN	TUMOUR	RP	Y - VALIDATION		UNKNOWN	UNKNOWN	UNKNOWN		2006-06-07		22	7	3	4	UNKNOWN		T1c	T3bMxNx	7	4	3	N/A	Y	Y	UNKNOWN			UNKNOWN	N/A	0.126027397260274	6.46575342465753	NA	Y	European - Swedish	See PSAs	See PSAs	77.589	Y	FORMAL (>0.2)	UNKNOWN	UNKNOWN	1.51233	2002-08-27	3	2002-09-27	5.2	2002-10-31
STKHLM7312	UNKNOWN	UNKNOWN	TUMOUR	RP	Y - VALIDATION		UNKNOWN	UNKNOWN	UNKNOWN		2006-08-21		8.7	7	3	4	UNKNOWN		T2a	T2bMxNx	7	3	4	N/A	N	Y	UNKNOWN			UNKNOWN	N/A	6.19452054794521	NA	NA	N	European - Swedish	See PSAs	See PSAs	74.3342	N	N/A	N/A	UNKNOWN	N/A	2002-09-17	0.13	2003-01-03	0.05	2003-03-20
STKHLM7421	UNKNOWN	UNKNOWN	TUMOUR	RP	Y - VALIDATION		UNKNOWN	UNKNOWN	UNKNOWN		2006-09-17		8.2	6	3	3	UNKNOWN		T1c	T2cM1bNx	7	4	3	N/A	N	N	UNKNOWN			Y	BONE	0.0849315068493151	6.37534246575343	1.38904109589041	N	European - Swedish	See PSAs	See PSAs	76.5041	Y	FORMAL (>0.2)	UNKNOWN	UNKNOWN	1.01918	2002-10-18	3.3	2002-11-08	4.8	2002-12-17
STKHLM7472	UNKNOWN	UNKNOWN	TUMOUR	RP	Y - VALIDATION		UNKNOWN	UNKNOWN	UNKNOWN		2006-09-14		7	6	3	3	UNKNOWN		T1c	T0MxNx	6	3	3	N/A	N	N	UNKNOWN			UNKNOWN	N/A	5.84383561643836	NA	NA	N	European - Swedish	See PSAs	See PSAs	70.126	N	N/A	N/A	UNKNOWN	N/A	2002-10-29	0.05	2003-01-07	0.05	2003-11-13
STKHLM7493	UNKNOWN	UNKNOWN	TUMOUR	RP	Y - VALIDATION		UNKNOWN	UNKNOWN	UNKNOWN		2006-09-19		3.7	7	4	3	UNKNOWN		T2a	T2bM0Nx	7	3	4	N/A	N	N	UNKNOWN	Yes PC		N	N/A	0.273972602739726	3.13424657534247	1.53698630136986	N	European - Swedish	See PSAs	See PSAs	37.611	Y	FORMAL (>0.2)	UNKNOWN	UNKNOWN	18.4438	2002-11-16	0.05	2003-01-09	0.47	2003-01-17
STKHLM8035	UNKNOWN	UNKNOWN	TUMOUR	RP	Y - VALIDATION		UNKNOWN	UNKNOWN	UNKNOWN		2006-09-20		4	7	3	4	UNKNOWN		T1c	T2bMxNx	7	3	4	N/A	N	N	UNKNOWN			UNKNOWN	N/A	5.71232876712329	NA	NA	N	European - Swedish	See PSAs	See PSAs	68.5479	N	N/A	N/A	UNKNOWN	N/A	2002-11-22	0.05	2003-04-29	0.05	2003-10-28
STKHLM8105	UNKNOWN	UNKNOWN	TUMOUR	RP	Y - VALIDATION		UNKNOWN	UNKNOWN	UNKNOWN		2006-10-16		4.7	7	3	4	UNKNOWN		T1c	T3aMxNx	7	3	4	N/A	Y	Y	UNKNOWN			UNKNOWN	N/A	5.35342465753425	6.26301369863014	NA	N	European - Swedish	See PSAs	See PSAs	75.1562	Y	FORMAL (>0.2)	UNKNOWN	UNKNOWN	64.2411	2002-12-06	0.05	2003-08-29	0.05	2004-10-06
STKHLM8319	UNKNOWN	UNKNOWN	TUMOUR	RP	Y - VALIDATION		UNKNOWN	UNKNOWN	UNKNOWN		2006-10-19		5.9	7	4	3	UNKNOWN		T1c	T3bMxNx	7	4	3	N/A	Y	N	UNKNOWN			UNKNOWN	N/A	2.48493150684931	6.00547945205479	NA	Y	European - Swedish	See PSAs	See PSAs	72.0658	Y	FORMAL (>0.2)	UNKNOWN	UNKNOWN	29.8192	2003-01-07	0.05	2003-07-11	0.05	2003-11-25
STKHLM8341	UNKNOWN	UNKNOWN	TUMOUR	RP	Y - VALIDATION		UNKNOWN	UNKNOWN	UNKNOWN		2006-11-20		6.8	7	3	4	UNKNOWN		T2a	T2aMxNx	7	4	3	N/A	N	N	UNKNOWN			UNKNOWN	N/A	5.8	NA	NA	N	European - Swedish	See PSAs	See PSAs	69.6	N	N/A	N/A	UNKNOWN	N/A	2003-01-18	0.05	2003-05-08	0.05	2003-11-29
STKHLM8393	UNKNOWN	UNKNOWN	TUMOUR	RP	Y - VALIDATION		UNKNOWN	UNKNOWN	UNKNOWN		2006-11-21		6.9	7	4	3	UNKNOWN		T1c	T2aMxNx	7	3	4	N/A	N	Y	UNKNOWN			UNKNOWN	N/A	3.16712328767123	4.81095890410959	NA	N	European - Swedish	See PSAs	See PSAs	57.7315	Y	FORMAL (>0.2)	UNKNOWN	UNKNOWN	38.0055	2003-01-07	0.05	2003-04-26	0.0999	2003-04-26
STKHLM8453	UNKNOWN	UNKNOWN	TUMOUR	RP	Y - VALIDATION		UNKNOWN	UNKNOWN	UNKNOWN		2006-11-30		35	6	3	3	UNKNOWN		T3a	T2bM0N0	7	3	4	N/A	N	N	N			N	N/A	5.06027397260274	NA	NA	N	European - Swedish	See PSAs	See PSAs	60.7233	N	N/A	N/A	UNKNOWN	N/A	2003-01-17	0.24	2003-09-10	0.05	2003-12-06
STKHLM8462	UNKNOWN	UNKNOWN	TUMOUR	RP	Y - VALIDATION		UNKNOWN	UNKNOWN	UNKNOWN		2006-12-06		4.6	7	4	3	UNKNOWN		T2a	T2bMxNx	7	3	4	N/A	N	N	UNKNOWN			UNKNOWN	N/A	5.77260273972603	NA	NA	N	European - Swedish	See PSAs	See PSAs	69.2712	N	N/A	N/A	UNKNOWN	N/A	2003-01-17	0.05	2003-08-23	0.05	2004-02-26
STKHLM8659	UNKNOWN	UNKNOWN	TUMOUR	RP	Y - VALIDATION		UNKNOWN	UNKNOWN	UNKNOWN		2007-01-24		11	6	3	3	UNKNOWN		T2b	T3bMxNx	7	3	4	N/A	Y	Y	UNKNOWN			UNKNOWN	N/A	0.131506849315068	5.96438356164384	NA	Y	European - Swedish	See PSAs	See PSAs	71.5726	Y	FORMAL (>0.2)	UNKNOWN	UNKNOWN	1.57808	2003-02-20	0.09	2003-03-16	0.18	2003-03-18
STKHLM8851	UNKNOWN	UNKNOWN	TUMOUR	RP	Y - VALIDATION		UNKNOWN	UNKNOWN	UNKNOWN		2007-02-13		8.2	7	3	4	UNKNOWN		T2a	T2bMxNx	7	3	4	N/A	N	N	UNKNOWN			UNKNOWN	N/A	2.46849315068493	5.75068493150685	NA	N	European - Swedish	See PSAs	See PSAs	69.0082	Y	FORMAL (>0.2)	UNKNOWN	UNKNOWN	29.6219	2003-04-23	0.05	2003-10-16	0.06	2004-03-13
STKHLM9157	UNKNOWN	UNKNOWN	TUMOUR	RP	Y - VALIDATION		UNKNOWN	UNKNOWN	UNKNOWN		2007-04-19		12	7	3	4	UNKNOWN		T2b	T3aM0Unknown	7	3	4	N/A	Y	N	UNKNOWN			N	N/A	4.90684931506849	NA	NA	N	European - Swedish	See PSAs	See PSAs	58.8822	N	N/A	N/A	UNKNOWN	N/A	2003-08-12	0.05	2004-01-17	0.09	2004-02-17
STKHLM9161	UNKNOWN	UNKNOWN	TUMOUR	RP	Y - VALIDATION		UNKNOWN	UNKNOWN	UNKNOWN		2007-04-16		8.2	6	3	3	UNKNOWN		T2a	T2bMxNx	7	3	4	N/A	N	Y	UNKNOWN			UNKNOWN	N/A	5.04657534246575	NA	NA	N	European - Swedish	See PSAs	See PSAs	60.5589	N	N/A	N/A	UNKNOWN	N/A	2003-05-14	0.11	2003-09-27	0.07	2004-02-28
STKHLM9246	UNKNOWN	UNKNOWN	TUMOUR	RP	Y - VALIDATION		UNKNOWN	UNKNOWN	UNKNOWN		2007-05-02		11	7	3	4	UNKNOWN		T2a	T3aM0Nx	7	4	3	N/A	Y	Y	UNKNOWN	Yes - PANCREATIC cancer		N	N/A	0.112328767123288	2.07671232876712	NA	N	European - Swedish	See PSAs	See PSAs	24.9205	Y	FORMAL (>0.2)	UNKNOWN	UNKNOWN	1.34795	2003-06-24	6.6	2003-07-09	6.6	2004-01-01
STKHLM9413	UNKNOWN	UNKNOWN	TUMOUR	RP	Y - VALIDATION		UNKNOWN	UNKNOWN	UNKNOWN		2007-06-05		5.6	7	3	4	UNKNOWN		T3a	T3aM0Nx	7	4	3	N/A	Y	Y	UNKNOWN			N	N/A	3.02739726027397	5.23287671232877	3.2	N	European - Swedish	See PSAs	See PSAs	62.7945	Y	FORMAL (>0.2)	UNKNOWN	UNKNOWN	36.3288	2003-07-23	0.05	2003-09-17	0.05	2003-10-25
TB08.0262_1_B	N/A	N/A	BENIGN	RP	Y	1			N/A		2007-10-06	69	8.3	7	4	3	N/A	2013-12-01	T2 NxMx	pT3a NxMx	7	3	4	N/A	Y	Y	UNKNOWN	N	N/A	UNKNOWN	N/A	N/A	N/A	N/A	N/A	White - British	2013-08-23	0.01	65.4247	N	N/A	N/A	N/A	N/A	2007-10-06	4.9	2008-02-11	8.3	2008-04-28
TB08.0262_3_T	2N	N	TUMOUR	RP	Y	1	0	0.38	0.75	0	2007-10-06	69	8.3	7	4	3	N/A	2013-12-01	T2 NxMx	pT3a NxMx	7	3	4	N/A	Y	Y	UNKNOWN	N	N/A	UNKNOWN	N/A	N/A	N/A	N/A	N/A	White - British	2013-08-23	0.01	65.4247	N	N/A	N/A	N/A	N/A	2007-10-06	4.9	2008-02-11	8.3	2008-04-28
TB08.0262_G	N/A	N/A	BLOOD	BLOOD	Y	1	N/A	N/A	NA		2007-10-06	69	8.3	7	4	3	N/A	2013-12-01	T2 NxMx	pT3a NxMx	7	3	4	N/A	Y	Y	UNKNOWN	N	N/A	UNKNOWN	N/A	N/A	N/A	N/A	N/A	White - British	2013-08-23	0.01	65.4247	N	N/A	N/A	N/A	N/A	2007-10-06	4.9	2008-02-11	8.3	2008-04-28
TB08.0311_2_T	EDEL/2EDEL	2EDEL	TUMOUR	RP	Y	2	0.05	0.7	0.33	0	2008-03-11	69	15.3	UNKNOWN			N/A	2013-12-01	T1c NxMx	pT3a N0Mx	7	3	4	N/A	Y	Y	N	N	N/A	UNKNOWN	N/A	N/A	N/A	N/A	N/A	White - British	2013-08-01	0.1	64.011	N	N/A	N/A	N/A	N/A	2008-03-11	15.3	2008-06-20	0.1	2009-09-10
TB08.0311_B	N/A	N/A	BENIGN	RP	Y	2			N/A		2008-03-11	69	15.3	UNKNOWN			N/A	2013-12-01	T1c NxMx	pT3a N0Mx	7	3	4	N/A	Y	Y	N	N	N/A	UNKNOWN	N/A	N/A	N/A	N/A	N/A	White - British	2013-08-01	0.1	64.011	N	N/A	N/A	N/A	N/A	2008-03-11	15.3	2008-06-20	0.1	2009-09-10
TB08.0311_G	N/A	N/A	BLOOD	BLOOD	Y	2	N/A	N/A	NA		2008-03-11	69	15.3	UNKNOWN			N/A	2013-12-01	T1c NxMx	pT3a N0Mx	7	3	4	N/A	Y	Y	N	N	N/A	UNKNOWN	N/A	N/A	N/A	N/A	N/A	White - British	2013-08-01	0.1	64.011	N	N/A	N/A	N/A	N/A	2008-03-11	15.3	2008-06-20	0.1	2009-09-10
TB08.0327_1_T	EDEL	EDEL	TUMOUR	RP	Y	3	0.19	0.46	0.3	0.06	2007-12-19	57	4.8	7	3	4	N/A	2013-12-01	T3a N0M0	pT2 N0Mx	7	3	4	N/A	N	N	N	N	N/A	UNKNOWN	N/A	N/A	N/A	N/A	N/A	White - British	2013-08-23	0.01	64.4712	N	N/A	N/A	N/A	N/A	2007-11-26	4.8	2008-01-16	6.8	2008-07-17
TB08.0327_B	N/A	N/A	BENIGN	RP	Y	3			N/A		2007-12-19	57	4.8	7	3	4	N/A	2013-12-01	T3a N0M0	pT2 N0Mx	7	3	4	N/A	N	N	N	N	N/A	UNKNOWN	N/A	N/A	N/A	N/A	N/A	White - British	2013-08-23	0.01	64.4712	N	N/A	N/A	N/A	N/A	2007-11-26	4.8	2008-01-16	6.8	2008-07-17
TB08.0327_G	N/A	N/A	BLOOD	BLOOD	Y	3	N/A	N/A	NA		2007-12-19	57	4.8	7	3	4	N/A	2013-12-01	T3a N0M0	pT2 N0Mx	7	3	4	N/A	N	N	N	N	N/A	UNKNOWN	N/A	N/A	N/A	N/A	N/A	White - British	2013-08-23	0.01	64.4712	N	N/A	N/A	N/A	N/A	2007-11-26	4.8	2008-01-16	6.8	2008-07-17
TB08.0341_4_B	N/A	N/A	BENIGN	RP	Y	4			N/A		2008-02-20	58	4.3	6	3	3	N/A	2013-12-01	T1c NxMx	pT2 N0Mx	7	3	4	N/A	N	N	N	N	N/A	UNKNOWN	N/A	N/A	N/A	N/A	N/A	White - British	2013-08-01	0.19	63.3863	Y	FORMAL (>0.2)	2008-10-18	0.25	5.91781	2004-01-01	17.03	2008-03-05	5.1	2008-04-14
TB08.0341_5_T	2N	N	TUMOUR	RP	Y	4	0.25	0.4	0.25	0	2008-02-20	58	4.3	6	3	3	N/A	2013-12-01	T1c NxMx	pT2 N0Mx	7	3	4	N/A	N	N	N	N	N/A	UNKNOWN	N/A	N/A	N/A	N/A	N/A	White - British	2013-08-01	0.19	63.3863	Y	FORMAL (>0.2)	2008-10-18	0.25	5.91781	2004-01-01	17.03	2008-03-05	5.1	2008-04-14
TB08.0489_13_T	ESPLIT	ESPLIT	TUMOUR	RP	Y	118	0.4	0.4	0.3	0	2008-05-21	62	5.3	UNKNOWN			N/A	2013-12-01	T2 N0Mx	pT3a N0Mx	7	4	3	N/A	Y	N	N	N	N/A	UNKNOWN	N/A	N/A	N/A	N/A	N/A	White - British	2012-06-09	0.1	48.526	N	N/A	N/A	N/A	N/A	2008-05-21	0.1	2008-09-01	0.02	2010-07-23
TB08.0489_7_B	N/A	N/A	BENIGN	RP	Y	118			N/A		2008-05-21	62	5.3	UNKNOWN			N/A	2013-12-01	T2 N0Mx	pT3a N0Mx	7	4	3	N/A	Y	N	N	N	N/A	UNKNOWN	N/A	N/A	N/A	N/A	N/A	White - British	2012-06-09	0.1	48.526	N	N/A	N/A	N/A	N/A	2008-05-21	0.1	2008-09-01	0.02	2010-07-23
TB08.0501_1_B	N/A	N/A	BENIGN	RP	Y	5	0.31	0.69	N/A	0	2008-04-14	64	20.5	9	4	5	N/A	2013-12-01	T1c NxMx	pT3a N0Mx	7	3	4	N/A	Y	N	N	N	N/A	UNKNOWN	N/A	N/A	N/A	N/A	N/A	White - British	2013-08-23	0.02	62.7288	N	N/A	N/A	N/A	N/A	1998-08-28	9.9	2006-11-20	15.7	2007-01-17
TB08.0501_8_T	2N	N	TUMOUR	RP	Y	5	0.07	0.58	0.33	0.02	2008-04-14	64	20.5	9	4	5	N/A	2013-12-01	T1c NxMx	pT3a N0Mx	7	3	4	5	Y	N	N	N	N/A	UNKNOWN	N/A	N/A	N/A	N/A	N/A	White - British	2013-08-23	0.02	62.7288	N	N/A	N/A	N/A	N/A	1998-08-28	9.9	2006-11-20	15.7	2007-01-17
TB08.0519_14_T	EDEL	EDEL	TUMOUR	RP	Y	6	0.03	0.23	0.75	0	2008-05-29	55	9.8	7	3	4	N/A	2013-12-01	T3 NxMx	pT4 N0Mx	9	5	4	N/A	Y	Y	N	N	N/A	UNKNOWN	N/A	N/A	N/A	N/A	N/A	Turkish	2013-04-12	0.04	58.0603	Y	TRIGGERED EBRT	2008-07-04	9.8	0.756164	2008-05-01	9.8	2010-11-01	0.1	2013-04-12
TB08.0519_G	N/A	N/A	BLOOD	BLOOD	Y	6	N/A	N/A	N/A	N/A	2008-05-29	55	9.8	7	3	4	N/A	2013-12-01	T3 NxMx	pT4 N0Mx	9	5	4	N/A	Y	Y	N	N	N/A	UNKNOWN	N/A	N/A	N/A	N/A	N/A	Turkish	2013-04-12	0.04	58.0603	Y	TRIGGERED EBRT	2008-07-04	9.8	0.756164	2008-05-01	9.8	2010-11-01	0.1	2013-04-12
TB08.0533_6_T	2N	N	TUMOUR	RP	Y	7	0.1	0.4	0.5	0	2008-04-16	65	5.8	6	3	3	N/A	2013-12-01	T1c NxMx	pT3a N0Mx	7	3	4	N/A	Y	N	N	N	N/A	UNKNOWN	N/A	N/A	N/A	N/A	N/A	White - British	2013-08-02	0.02	61.5123	N	N/A	N/A	N/A	N/A	2008-03-03	0.03	2008-10-18	0.02	2009-07-06
TB08.0533_B	N/A	N/A	BENIGN	RP	Y	7			N/A		2008-04-16	65	5.8	6	3	3	N/A	2013-12-01	T1c NxMx	pT3a N0Mx	7	3	4	N/A	Y	N	N	N	N/A	UNKNOWN	N/A	N/A	N/A	N/A	N/A	White - British	2013-08-02	0.02	61.5123	N	N/A	N/A	N/A	N/A	2008-03-03	0.03	2008-10-18	0.02	2009-07-06
TB08.0588_1_T	ESPLIT/2ESPLIT	2ESPLIT	TUMOUR	RP	Y	8	0.1	0.5	0.4	0	2007-05-11	55	13.9	6	3	3	N/A	2013-12-01	T2 NxMx	pT3a N0Mx	7	3	4	N/A	Y	N	N	N	N/A	UNKNOWN	N/A	N/A	N/A	N/A	N/A	White - British	2013-08-05	0.04	60.6904	Y	FORMAL (>0.2)	2013-02-09	0.3	54.8712	2008-05-01	13.9	2008-06-02	11	2009-07-24
TB08.0588_B	N/A	N/A	BENIGN	RP	Y	8			N/A		2007-05-11	55	13.9	6	3	3	N/A	2013-12-01	T2 NxMx	pT3a N0Mx	7	3	4	N/A	Y	N	N	N	N/A	UNKNOWN	N/A	N/A	N/A	N/A	N/A	White - British	2013-08-05	0.04	60.6904	Y	FORMAL (>0.2)	2013-02-09	0.3	54.8712	2008-05-01	13.9	2008-06-02	11	2009-07-24
TB08.0589_8_B	N/A	N/A	BENIGN	RP	Y	9			N/A		2008-07-09	66	5.17	7	3	4	N/A	2013-12-01	T2 NxMx	pT4 N1Mx	9	5	4	N/A	Y	Y	Y	Y	2009-09-26	Y	LYMPH NODES	N/A	N/A	N/A	N/A	White - British	2008-10-20	49.2	3.15616	N	N/A	2008-09-08	16.2	1.77534	2008-04-23	5.17	2008-09-08	16.2	2008-10-20
TB08.0598_12_T	2N	N	TUMOUR	RP	Y	10	0.05	0.45	0.45	0.06	2008-03-01	65	8.8	7	3	4	N/A	2013-12-01	T1c NxMx	pT2 N0Mx	7	3	4	N/A	N	N	N	N	N/A	UNKNOWN	N/A	N/A	N/A	N/A	N/A	White - British	2013-08-01	0.01	60.4932	N	N/A	N/A	N/A	N/A	2008-03-01	0.1	2009-03-28	0.1	07/05/2010
TB08.0598_2_B	N/A	N/A	BENIGN	RP	Y	10			N/A		2008-03-01	65	8.8	7	3	4	N/A	2013-12-01	T1c NxMx	pT2 N0Mx	7	3	4	N/A	N	N	N	N	N/A	UNKNOWN	N/A	N/A	N/A	N/A	N/A	White - British	2013-08-01	0.01	60.4932	N	N/A	N/A	N/A	N/A	2008-03-01	0.1	2009-03-28	0.1	07/05/2010
TB08.0598_G	N/A	N/A	BLOOD	BLOOD	Y	10	N/A	N/A	NA		2008-03-01	65	8.8	7	3	4	N/A	2013-12-01	T1c NxMx	pT2 N0Mx	7	3	4	N/A	N	N	N	N	N/A	UNKNOWN	N/A	N/A	N/A	N/A	N/A	White - British	2013-08-01	0.01	60.4932	N	N/A	N/A	N/A	N/A	2008-03-01	0.1	2009-03-28	0.1	07/05/2010
TB08.0601_B	N/A	N/A	BENIGN	RP	Y		0.3	0.6	N/A	0.05	2008-01-23	66	7.7	UNKNOWN			N/A	2013-12-01	T1c NxMx	pT2 N0Mx				N/A	N	N	N	N	N/A	UNKNOWN	N/A	N/A	N/A	N/A	N/A	White - British	2013-08-02	0.02	60.4274	N	N/A	N/A	N/A	N/A	2007-11-01	8.28	2008-04-23	0.02	2008-11-20
TB08.0618_5_T	2NR	2EDEL	TUMOUR	RP	Y	11	0.2	0.2	0.6	0	2008-06-30	57	6	6	3	3	N/A	2013-12-01	T1c NxMx	pT3a N0MX	6	3	3	N/A	Y	N	N	N	N/A	N	N/A	N/A	N/A	N/A	N/A		2013-01-29	0.05	54.1151	N	N/A	N/A	N/A	N/A	2008-06-30	6	2008-10-21	0.02	2009-03-27
TB08.0618_G	N/A	N/A	BLOOD	BLOOD	Y	11	N/A	N/A	NA		2008-06-30	57	6	6	3	3	N/A	2013-12-01	T1c NxMx	pT3a N0MX	6	3	3	N/A	Y	N	N	N	N/A	N	N/A	N/A	N/A	N/A	N/A		2013-01-29	0.05	54.1151	N	N/A	N/A	N/A	N/A	2008-06-30	6	2008-10-21	0.02	2009-03-27
TB08.0667_2_B	N/A	N/A	BENIGN	RP	Y	12	0.4	0.6	N/A		2008-06-16	57	7.8	8	4	4	N/A	2013-12-01	T1c NxMx	pT2 N0Mx	6	3	3	N/A	N	N	N	N	N/A	UNKNOWN	N/A	N/A	N/A	N/A	N/A	White - British	2012-01-27	0.05	41.9178	N	N/A	N/A	N/A	N/A	2008-03-25	0.02	2008-10-18	0.02	2009-06-19
TB08.0667_9_T	2N	N	TUMOUR	RP	Y	12	0.19	0.4	0.4	0.01	2008-06-16	57	7.8	8	4	4	N/A	2013-12-01	T1c NxMx	pT2 N0Mx	6	3	3	N/A	N	N	N	N	N/A	UNKNOWN	N/A	N/A	N/A	N/A	N/A	White - British	2012-01-27	0.05	41.9178	N	N/A	N/A	N/A	N/A	2008-03-25	0.02	2008-10-18	0.02	2009-06-19
TB08.0689_10_B	N/A	N/A	BENIGN	RP	Y	119			N/A		2007-11-21	51	8.8	6	3	3	N/A	2013-12-01	T1/T2	pT2 N0M0	6	3	3	N/A	N	N	N	N	N/A	N	N/A	N/A	N/A	N/A	N/A	White - British	2010-10-05	0.1	25.9726	N	N/A	N/A	N/A	N/A	2007-07-01	8.8	2007-11-21	10.4	2008-06-16
TB08.0689_15_T	EDEL/2EDEL/2N	2EDEL	TUMOUR	RP	Y	119	0.2	0.1	0.7	0	2007-11-21	51	8.8	6	3	3	N/A	2011-01-28	T1/T2	pT2 N0M0	6	3	3	N/A	N	N	N	N	N/A	N	N/A	N/A	N/A	N/A	N/A	White - British	2010-10-05	0.1	25.9726	N	N/A	N/A	N/A	N/A	2007-07-01	8.8	2007-11-21	10.4	2008-06-16
TB08.0691_13_T	ESPLIT/2ESPLIT	2ESPLIT	TUMOUR	RP	Y	13	0.05	0.43	0.5	0.03	2007-10-17	69	9.4	UNKNOWN			N/A	2013-12-01	T2a/T3a NxMx	pT3a N0Mx	7	3	4	N/A	Y	N	N	N	N/A	UNKNOWN	N/A	N/A	N/A	N/A	N/A	White - British	2013-08-23	0.02	60.5589	Y	TRIGGERED EBRT	2009-04-16	0.11	8.28493	2007-10-17	9.4	2008-01-22	10.2	2008-06-16
TB08.0691_4_B	N/A	N/A	BENIGN	RP	Y	13			N/A		2007-10-17	69	9.4	UNKNOWN			N/A	2013-12-01	T2a/T3a NxMx	pT3a N0Mx	7	3	4	N/A	Y	N	N	N	N/A	UNKNOWN	N/A	N/A	N/A	N/A	N/A	White - British	2013-08-23	0.02	60.5589	Y	TRIGGERED EBRT	2009-04-16	0.11	8.28493	2007-10-17	9.4	2008-01-22	10.2	2008-06-16
TB08.0719_11_T	2N	N	TUMOUR	RP	Y	14	0.05	0.43	0.5	0.04	2008-02-01	62	6.5	6	3	3	N/A	2013-12-01	T1c NxMx	pT2 N0Mx	6	3	3	4	N	Y	N	N	N/A	UNKNOWN	N/A	N/A	N/A	N/A	N/A	White - British	2013-08-02	0.01	59.6384	N	N/A	N/A	N/A	N/A	2008-02-01	0.1	2008-12-06	0.1	2009-03-26
TB08.0719_3_B	N/A	N/A	BENIGN	RP	Y	14			N/A		2008-02-01	62	6.5	6	3	3	N/A	2013-12-01	T1c NxMx	pT2 N0Mx	6	3	3	4	N	Y	N	N	N/A	UNKNOWN	N/A	N/A	N/A	N/A	N/A	White - British	2013-08-02	0.01	59.6384	N	N/A	N/A	N/A	N/A	2008-02-01	0.1	2008-12-06	0.1	2009-03-26
TB08.0763_12_T	3N/4N/4N with occasional 6N/7N	N	TUMOUR	RP	Y	15	0.06	0.44	0.49	0.01	2008-07-28	61	14.5	6	3	3	N/A	2013-12-01	T1c NxMx	pT3a N0Mx	7	3	4	5	Y	N	N	N	N/A	UNKNOWN	N/A	N/A	N/A	N/A	N/A	White - British	2013-08-04	0.1	59.474	N	N/A	N/A	N/A	N/A	2008-07-28	14.5	2009-03-03	0.1	2009-07-03
TB08.0763_7_B	N/A	N/A	BENIGN	RP	Y	15			N/A		2008-07-28	61	14.5	6	3	3	N/A	2013-12-01	T1c NxMx	pT3a N0Mx	7	3	4	5	Y	N	N	N	N/A	UNKNOWN	N/A	N/A	N/A	N/A	N/A	White - British	2013-08-04	0.1	59.474	N	N/A	N/A	N/A	N/A	2008-07-28	14.5	2009-03-03	0.1	2009-07-03
TB08.0816_2_T	EDEL	EDEL	TUMOUR	RP	Y	16	0.18	0.63	0.18	0.03	2008-02-12	63	9.8	6	3	3	N/A	2013-12-01	T3 N0Mx	pT3a N0Mx	7	3	4	N/A	Y	N	N	N	N/A	UNKNOWN	N/A	N/A	N/A	N/A	N/A	White - British	2013-08-23	1	59.9014	N	N/A	N/A	N/A	N/A	2007-12-04	10.4	2008-07-28	0.1	2008-12-05
TB08.0816_4_B	N/A	N/A	BENIGN	RP	Y	16			N/A		2008-02-12	63	9.8	6	3	3	N/A	2013-12-01	T3 N0Mx	pT3a N0Mx	7	3	4	N/A	Y	N	N	N	N/A	UNKNOWN	N/A	N/A	N/A	N/A	N/A	White - British	2013-08-23	1	59.9014	N	N/A	N/A	N/A	N/A	2007-12-04	10.4	2008-07-28	0.1	2008-12-05
TB08.0817_10_B	N/A	N/A	BENIGN	RP	Y	17			N/A		2008-05-23	62	10.4	7	3	4	N/A	2013-12-01	T2b NxMx	pT3a N0Mx	7	3	4	N/A	Y	N	N	N	N/A	UNKNOWN	N/A	N/A	N/A	N/A	N/A	White - British	2013-08-23	0.11	59.9014	N	N/A	2010-08-19	0.11	23.737	2008-04-18	10.4	2008-06-10	10.8	2008-12-02
TB08.0817_14_T	2N/3N/4N	N	TUMOUR	RP	Y	17	0.18	0.46	0.34	0.03	2008-05-23	62	10.4	7	3	4	N/A	2013-12-01	T2b NxMx	pT3a N0Mx	7	3	4	N/A	Y	N	N	N	N/A	UNKNOWN	N/A	N/A	N/A	N/A	N/A	White - British	2013-08-23	0.11	59.9014	N	N/A	2010-08-19	0.11	23.737	2008-04-18	10.4	2008-06-10	10.8	2008-12-02
TB08.0848_10_T	ESPLIT	ESPLIT	TUMOUR	RP	Y	18	0.1	0.55	0.35	0.05	2008-06-16	63	4.9	7	3	4	N/A	2013-12-01	T3a N0M0	pT3a N0Mx	7	4	3	N/A	Y	N	N	N	N/A	UNKNOWN	N/A	N/A	N/A	N/A	N/A	White - Other	2012-05-24	0.02	44.8767	N	N/A	N/A	N/A	N/A	2008-06-16	0.1	2008-12-06	0.1	2009-03-26
TB08.0848_7_B	N/A	N/A	BENIGN	RP	Y	18			N/A		2008-06-16	63	4.9	7	3	4	N/A	2013-12-01	T3a N0M0	pT3a N0Mx	7	4	3	N/A	Y	N	N	N	N/A	UNKNOWN	N/A	N/A	N/A	N/A	N/A	White - Other	2012-05-24	0.02	44.8767	N	N/A	N/A	N/A	N/A	2008-06-16	0.1	2008-12-06	0.1	2009-03-26
TB08.0872_12_B	N/A	N/A	BENIGN	RP	Y	19			N/A		2008-06-19	63	7.5	7	3	4	N/A	2013-12-01	T2a N0M0	pT2c N0M0	6	3	3	N/A	N	N	N	N	N/A	N	N/A	N/A	N/A	N/A	N/A	White - Other	2013-01-29	0.02	52.8658	N	N/A	N/A	N/A	N/A	2008-05-28	7.5	2008-12-17	0.02	2009-03-20
TB08.0872_2_T	2N/EDEL	EDEL	TUMOUR	RP	Y	19	0.1	0.68	0.2	0.03	2008-06-19	63	7.5	7	3	4	N/A	2013-12-01	T2a N0M0	pT2c N0M0	6	3	3	4	N	N	N	N	N/A	N	N/A	N/A	N/A	N/A	N/A	White - Other	2013-01-29	0.02	52.8658	N	N/A	N/A	N/A	N/A	2008-05-28	7.5	2008-12-17	0.02	2009-03-20
TB08.0872_G	N/A	N/A	BLOOD	BLOOD	Y	19	N/A	N/A	NA		2008-06-19	63	7.5	7	3	4	N/A	2013-12-01	T2a N0M0	pT2c N0M0	6	3	3	N/A	N	N	N	N	N/A	N	N/A	N/A	N/A	N/A	N/A	White - Other	2013-01-29	0.02	52.8658	N	N/A	N/A	N/A	N/A	2008-05-28	7.5	2008-12-17	0.02	2009-03-20
TB08.0877_11_B	N/A	N/A	BENIGN	RP	Y	20			N/A		2008-05-22	61	8.7	6	3	3	N/A	2013-12-01	T1c NxMx	pT2 N0Mx	6	3	3	N/A	N	N	N	N	N/A	UNKNOWN	N/A	N/A	N/A	N/A	N/A	White - British	2012-10-01	0.02	48.8877	N	N/A	N/A	N/A	N/A	2008-05-22	8.7	2008-07-02	9.7	2009-06-19
TB08.0877_19_T	EDEL	EDEL	TUMOUR	RP	Y	20	0.25	0.35	0.4	0	2008-05-22	61	8.7	6	3	3	N/A	2013-12-01	T1c NxMx	pT2 N0Mx	6	3	3	N/A	N	N	N	N	N/A	UNKNOWN	N/A	N/A	N/A	N/A	N/A	White - British	2012-10-01	0.02	48.8877	N	N/A	N/A	N/A	N/A	2008-05-22	8.7	2008-07-02	9.7	2009-06-19
TB08.0927_10_B	N/A	N/A	BENIGN	RP	Y	21			N/A		2008-08-04	59	9.3	6	3	3	N/A	2013-12-01	T1c NxMx	pT2c N0Mx	6	3	3	N/A	N	Y	N	N	N/A	UNKNOWN	N/A	N/A	N/A	N/A	N/A	White - British	2013-08-05	0.01	58.2247	N	N/A	N/A	N/A	N/A	2008-08-04	0.02	2008-11-19	0.02	2008-12-11
TB08.0927_5_T	2N	N	TUMOUR	RP	Y	21	0.15	0.65	0.2	0	2008-08-04	59	9.3	6	3	3	N/A	2013-12-01	T1c NxMx	pT2c N0Mx	6	3	3	N/A	N	Y	N	N	N/A	UNKNOWN	N/A	N/A	N/A	N/A	N/A	White - British	2013-08-05	0.01	58.2247	N	N/A	N/A	N/A	N/A	2008-08-04	0.02	2008-11-19	0.02	2008-12-11
TB08.0949_15_B	N/A	N/A	BENIGN	RP	Y	22			N/A		UNKNOWN	67	3.2	8	4	4	N/A	2013-12-01	T1c N0M0	pT3a N0MX	7	4	3	5	Y	N	N		N/A	UNKNOWN	N/A	N/A	N/A	N/A	N/A		2013-08-23	0.04	58.5863	N	N/A	2013-08-23	0.04	N/A	1996-11-20	1.1	2007-11-12	3.2	2008-02-04
TB08.0949_4_T	3N	N	TUMOUR	RP	Y	22	0.05	0.2	0.9		UNKNOWN	67	3.2	8	4	4	N/A	2013-12-01	T1c N0M0	pT3a N0MX	7	4	3	5	Y	N	N		N/A	UNKNOWN	N/A	N/A	N/A	N/A	N/A		2013-08-23	0.04	58.5863	N	N/A	2013-08-23	0.04	N/A	1996-11-20	1.1	2007-11-12	3.2	2008-02-04
TB08.0949_G	N/A	N/A	BLOOD	BLOOD	Y	22	N/A	N/A	NA		UNKNOWN	67	3.2	8	4	4	N/A	2013-12-01	T1c N0M0	pT3a N0MX	7	4	3	5	Y	N	N		N/A	UNKNOWN	N/A	N/A	N/A	N/A	N/A		2013-08-23	0.04	58.5863	N	N/A	2013-08-23	0.04	N/A	1996-11-20	1.1	2007-11-12	3.2	2008-02-04
TB08.0949_G	N/A	N/A	BLOOD	BLOOD	Y	22	N/A	N/A	NA		UNKNOWN	67	3.2	8	4	4	N/A	2013-12-01	T1c N0M0	pT3a N0MX	7	4	3	5	Y	N	N		N/A	UNKNOWN	N/A	N/A	N/A	N/A	N/A		2013-08-23	0.04	58.5863	N	N/A	2013-08-23	0.04	N/A	1996-11-20	1.1	2007-11-12	3.2	2008-02-04
TB08.0958_12_T	2EDEL	2EDEL	TUMOUR	RP	Y	120	0.18	0.23	0.55	0.05	2008-09-15	42	11.8	UNKNOWN			N/A	2013-12-01	T3a N0M0	pT2 N0M0	6	3	3	N/A	N	N	N	N	N/A	N	N/A	N/A	N/A	N/A	N/A	White - British	2012-05-23	0.1	43.463	N	N/A	N/A	N/A	N/A	2008-09-15	11.8	2009-06-05	0.1	2010-04-01
TB08.0958_6_B	N/A	N/A	BENIGN	RP	Y	120			N/A		2008-09-15	42	11.8	UNKNOWN			N/A	2013-12-01	T3a N0M0	pT2 N0M0	6	3	3	N/A	N	N	N	N	N/A	N	N/A	N/A	N/A	N/A	N/A	White - British	2012-05-23	0.1	43.463	N	N/A	N/A	N/A	N/A	2008-09-15	11.8	2009-06-05	0.1	2010-04-01
TB08.0973_5_B	N/A	N/A	BENIGN	RP	Y	23			N/A		2008-08-27	68	6.4	6	3	3	N/A	2013-12-01	T1c NxMx	pT2c N0Mx	7	3	4	N/A	N	N	N	N	N/A	UNKNOWN	N/A	N/A	N/A	N/A	N/A	White - British	2013-08-23	0.02	58.2575	N	N/A	N/A	N/A	N/A	2008-08-27	0.02	2009-02-13	0.02	2009-05-22
TB08.0973_9_T	2N & 3% 3N	N	TUMOUR	RP	Y	23	0.15	0.6	0.23	0.03	2008-08-27	68	6.4	6	3	3	N/A	2013-12-01	T1c NxMx	pT2c N0Mx	7	3	4	N/A	N	N	N	N	N/A	UNKNOWN	N/A	N/A	N/A	N/A	N/A	White - British	2013-08-23	0.02	58.2575	N	N/A	N/A	N/A	N/A	2008-08-27	0.02	2009-02-13	0.02	2009-05-22
TB08.0973_G	N/A	N/A	BLOOD	BLOOD	Y	23	N/A	N/A	NA		2008-08-27	68	6.4	6	3	3	N/A	2013-12-01	T1c NxMx	pT2c N0Mx	7	3	4	N/A	N	N	N	N	N/A	UNKNOWN	N/A	N/A	N/A	N/A	N/A	White - British	2013-08-23	0.02	58.2575	N	N/A	N/A	N/A	N/A	2008-08-27	0.02	2009-02-13	0.02	2009-05-22
TB08.0978_14_B	N/A	N/A	BENIGN	RP	Y	121			N/A		2008-06-10	64	12	UNKNOWN			N/A	2013-12-01	T3b N0M0	pT3a N0M0	7	3	4	N/A	Y	N	N	N	N/A	N	N/A	N/A	N/A	N/A	N/A	White - British	2013-01-29	0.02	51.3534	N	N/A	N/A	N/A	N/A	2008-09-15	12	2009-04-07	0	2009-06-13
TB08.0978_8_T	2N	N	TUMOUR	RP	Y	121	0.1	0.4	0.45	0	2008-06-10	64	12	UNKNOWN			N/A	2013-12-01	T3b N0M0	pT3a N0M0	7	3	4	N/A	Y	N	N	N	N/A	N	N/A	N/A	N/A	N/A	N/A	White - British	2013-01-29	0.02	51.3534	N	N/A	N/A	N/A	N/A	2008-09-15	12	2009-04-07	0	2009-06-13
TB08.0986_2_T	ESPLIT/2ESPLIT	2ESPLIT	TUMOUR	RP	Y	24	0.3	0.65	0.38	0	2008-09-22	56	15.5	6	3	3	N/A	2013-12-01	T2b NxMx	pT3a N0Mx	7	3	4	N/A	Y	Y	N	N	N/A	UNKNOWN	N/A	N/A	N/A	N/A	N/A	White - British	2013-08-04	0.02	57.4356	N	N/A	N/A	N/A	N/A	2008-09-22	15.5	2009-01-14	0	2009-04-17
TB08.0986_B	N/A	N/A	BENIGN	RP	Y	24			N/A		2008-09-22	56	15.5	6	3	3	N/A	2013-12-01	T2b NxMx	pT3a N0Mx	7	3	4	N/A	Y	Y	N	N	N/A	UNKNOWN	N/A	N/A	N/A	N/A	N/A	White - British	2013-08-04	0.02	57.4356	N	N/A	N/A	N/A	N/A	2008-09-22	15.5	2009-01-14	0	2009-04-17
TB08.0986_G	N/A	N/A	BLOOD	BLOOD	Y	24	N/A	N/A	NA		2008-09-22	56	15.5	6	3	3	N/A	2013-12-01	T2b NxMx	pT3a N0Mx	7	3	4	N/A	Y	Y	N	N	N/A	UNKNOWN	N/A	N/A	N/A	N/A	N/A	White - British	2013-08-04	0.02	57.4356	N	N/A	N/A	N/A	N/A	2008-09-22	15.5	2009-01-14	0	2009-04-17
TB08.0987_4_B	N/A	N/A	BENIGN	RP	Y	25			N/A		2008-09-22	54	12	7	3	4	N/A	2013-12-01	T2a N0M0	pT3a N0Mx	7	3	4	N/A	Y	Y	N	N	N/A	UNKNOWN	N/A	N/A	N/A	N/A	N/A	White - British	2013-08-02	0	57.3699	N	N/A	N/A	N/A	N/A	2008-09-29	0.02	2009-01-08	0.02	2009-10-08
TB08.0987_6_T	2N & 5% 3N	N	TUMOUR	RP	Y	25	0.06	0.43	0.49	0.04	2008-09-22	54	12	7	3	4	N/A	2013-12-01	T2a N0M0	pT3a N0Mx	7	3	4	N/A	Y	Y	N	N	N/A	UNKNOWN	N/A	N/A	N/A	N/A	N/A	White - British	2013-08-02	0	57.3699	N	N/A	N/A	N/A	N/A	2008-09-29	0.02	2009-01-08	0.02	2009-10-08
TB08.0997_2_T	EDEL	EDEL	TUMOUR	RP	Y	26	0.03	0.23	0.7	0.05	2008-07-28	62	7	7	4	3	N/A	2013-12-01	T2 NxMX	pT3a N0Mx	7	4	3	N/A	Y	Y	N	N	N/A	UNKNOWN	N/A	N/A	N/A	N/A	N/A	White - British	2012-09-17	0.1	46.8493	N	N/A	N/A	N/A	N/A	2008-07-28	0.02	2009-02-03	0.03	2009-04-01
TB08.0997_8_B	N/A	N/A	BENIGN	RP	Y	26			N/A		2008-07-28	62	7	7	4	3	N/A	2013-12-01	T2 NxMX	pT3a N0Mx	7	4	3	N/A	Y	Y	N	N	N/A	UNKNOWN	N/A	N/A	N/A	N/A	N/A	White - British	2012-09-17	0.1	46.8493	N	N/A	N/A	N/A	N/A	2008-07-28	0.02	2009-02-03	0.03	2009-04-01
TB08.0999_2_T	2N/EDEL	EDEL	TUMOUR	RP	Y	122	0.25	0.48	0.48	0.05	2008-07-17	67	9.2	UNKNOWN			N/A	2103-12-01	T1c NxMx	pT3a N0M0	7	3	4	N/A	Y	N	N	N	N/A	N	N/A	N/A	N/A	N/A	N/A	White - British	2013-02-14	0.02	51.7479	N	N/A	N/A	N/A	N/A	2008-07-28	9.2	2009-02-13	0	2009-06-01
TB08.0999_8_B	N/A	N/A	BENIGN	RP	Y	122			N/A		2008-07-17	67	9.2	UNKNOWN			N/A	2013-12-01	T1c NxMx	pT3a N0M0	7	3	4	N/A	Y	N	N	N	N/A	N	N/A	N/A	N/A	N/A	N/A	White - British	2013-02-14	0.02	51.7479	N	N/A	N/A	N/A	N/A	2008-07-28	9.2	2009-02-13	0	2009-06-01
TB08.1015_10_T	EDEL/2EDEL	2EDEL	TUMOUR	RP	Y	27	0.05	0.15	0.78	0.03	2008-06-23	63	8	7	4	3	N/A	2013-12-01	T2 N0M0	pT3a N0M0	8	3	5	4	Y	N	N	N	N/A	N	N/A	N/A	N/A	N/A	N/A	White - British	2010-10-13	0.1	23.474	Y	TRIGGERED EBRT	2009-10-13	0.06	11.474	2008-08-01	8	2009-01-21	0.02	2009-02-05
TB08.1015_2_B	N/A	N/A	BENIGN	RP	Y	27	0.25	0.75	N/A	0	2008-06-23	63	8	7	4	3	N/A	2013-12-01	T2 N0M0	pT3a N0M0	8	3	5	4	Y	N	N	N	N/A	N	N/A	N/A	N/A	N/A	N/A	White - British	2010-10-13	0.1	23.474	Y	TRIGGERED EBRT	2009-10-13	0.06	11.474	2008-08-01	8	2009-01-21	0.02	2009-02-05
TB08.1019_2_T	2N/ESPLIT	ESPLIT	TUMOUR	RP	Y	28			0.3		2008-09-29	59	5	6	3	3	N/A	2013-12-01	T1c NxMx	pT3a N0Mx	7	3	4	N/A	Y	N	N	N	N/A	UNKNOWN	N/A	N/A	N/A	N/A	N/A	White - British	2013-08-23	0.02	66.8055	N	N/A	N/A	N/A	N/A	2008-09-29	5	2009-05-15	0	2009-07-30
TB08.1019_6_B	N/A	N/A	BENIGN	RP	Y	28			N/A		2008-09-29	59	5	6	3	3	N/A	2013-12-01	T1c NxMx	pT3a N0Mx	7	3	4	N/A	Y	N	N	N	N/A	UNKNOWN	N/A	N/A	N/A	N/A	N/A	White - British	2013-08-23	0.02	66.8055	N	N/A	N/A	N/A	N/A	2008-09-29	5	2009-05-15	0	2009-07-30
TB08.1026_17_T	2N	N	TUMOUR	RP	Y	29	0.05	0.13	0.78	0.05	2004-02-16	61	3.6	7	3	4	N/A	2013-12-01	T1c N0Mx	pT3a N0Mx	7	3	4	N/A	Y	N	N	N	N/A	UNKNOWN	N/A	N/A	N/A	N/A	N/A	White - British	2013-08-14	0.11	57.3699	Y	TRIGGERED EBRT	2013-08-14	0.11	57.3699	2004-03-04	6.7	2004-09-01	7.8	2006-11-01
TB08.1026_6_B	N/A	N/A	BENIGN	RP	Y	29			N/A		2004-02-16	61	3.6	7	3	4	N/A	2013-12-01	T1c N0Mx	pT3a N0Mx	7	3	4	N/A	Y	N	N	N	N/A	UNKNOWN	N/A	N/A	N/A	N/A	N/A	White - British	2013-08-14	0.11	57.3699	Y	TRIGGERED EBRT	2013-08-14	0.11	57.3699	2004-03-04	6.7	2004-09-01	7.8	2006-11-01
TB08.1044_12_B	N/A	N/A	BENIGN	RP	Y	30			N/A		2008-06-03	71	7.9	6	3	3	N/A	2013-12-01	T1c N0Mx	pT3a NxMx	7	3	4	N/A	Y	Y	UNKNOWN	N	N/A	UNKNOWN	N/A	N/A	N/A	N/A	N/A	White - British	2012-02-01	0.02	38.8932	N	N/A	N/A	N/A	N/A	2008-05-01	7.9	2008-08-01	9.9	2008-09-15
TB08.1044_7_T	2N	N	TUMOUR	RP	Y	30	0.18	0.65	0.4	0.03	2008-06-03	71	7.9	6	3	3	N/A	2013-12-01	T1c N0Mx	pT3a NxMx	7	3	4	N/A	Y	Y	UNKNOWN	N	N/A	UNKNOWN	N/A	N/A	N/A	N/A	N/A	White - British	2012-02-01	0.02	38.8932	N	N/A	N/A	N/A	N/A	2008-05-01	7.9	2008-08-01	9.9	2008-09-15
TB08.1053_2_B	N/A	N/A	BENIGN	RP	Y	31			N/A		2008-07-24	71	17	UNKNOWN			N/A	2013-12-01	T1c NxMx	pT3a N0Mx	7	3	4	5	Y	N	N	N	N/A	UNKNOWN	N/A	N/A	N/A	N/A	N/A	White - British	2013-08-23	0.01	57.5342	N	N/A	N/A	N/A	N/A	2008-07-24	17	2009-01-27	0.02	2009-05-22
TB08.1053_5_T	ESPLIT/2N	ESPLIT	TUMOUR	RP	Y	31	0.05	0.43	0.48	0.05	2008-07-24	71	17	UNKNOWN			N/A	2013-12-01	T1c NxMx	pT3a N0Mx	7	3	4	5	Y	N	N	N	N/A	UNKNOWN	N/A	N/A	N/A	N/A	N/A	White - British	2013-08-23	0.01	57.5342	N	N/A	N/A	N/A	N/A	2008-07-24	17	2009-01-27	0.02	2009-05-22
TB08.1063_13_B	N/A	N/A	BENIGN	RP	Y	32			N/A		2008-07-30	67	5.8	7	4	3	N/A	2013-12-01	T3a N0M0	pT3a N1Mx	7	4	3	5	Y	Y	Y	N	N/A	UNKNOWN	N/A	N/A	N/A	N/A	N/A	White - British	2013-08-23	5.8	57.3699	Y	FORMAL (>0.2)	2012-01-13	1.9	38.0384	2008-10-20	5.8	2009-01-06	0	2010-05-27
TB08.1063_16_T	2ESPLIT/2N	2ESPLIT	TUMOUR	RP	Y	32	0.05	0.4	0.5	0.05	2008-07-30	67	5.8	7	4	3	N/A	2013-12-01	T3a N0M0	pT3a N1Mx	7	4	3	5	Y	Y	Y	N	N/A	UNKNOWN	N/A	N/A	N/A	N/A	N/A	White - British	2013-08-23	5.8	57.3699	Y	FORMAL (>0.2)	2012-01-13	1.9	38.0384	2008-10-20	5.8	2009-01-06	0	2010-05-27
TB08.1083_3_T	2ESPLIT	2ESPLIT	TUMOUR	RP	Y	33	0.11	0.54	0.33	0.03	2008-10-13	64	7.3	6	3	3	N/A	2013-12-01	T1c NxMx	pT3a N0Mx	6	3	3	N/A	Y	N	N	N	N/A	UNKNOWN	N/A	N/A	N/A	N/A	N/A	White - British	2013-08-01	0.01	56.2521	N	N/A	N/A	N/A	N/A	2008-10-13	0.1	2009-06-05	0.1	2010-11-18
TB08.1083_B	N/A	N/A	BENIGN	RP	Y	33	0.3	0.68	N/A	0.03	2008-10-13	64	7.3	6	3	3	N/A	2013-12-01	T1c NxMx	pT3a N0Mx	6	3	3	N/A	Y	N	N	N	N/A	UNKNOWN	N/A	N/A	N/A	N/A	N/A	White - British	2013-08-01	0.01	56.2521	N	N/A	N/A	N/A	N/A	2008-10-13	0.1	2009-06-05	0.1	2010-11-18
TB08.1083_G	N/A	N/A	BLOOD	BLOOD	Y	33	N/A	N/A	NA		2008-10-13	64	7.3	6	3	3	N/A	2013-12-01	T1c NxMx	pT3a N0Mx	6	3	3	N/A	Y	N	N	N	N/A	UNKNOWN	N/A	N/A	N/A	N/A	N/A	White - British	2013-08-01	0.01	56.2521	N	N/A	N/A	N/A	N/A	2008-10-13	0.1	2009-06-05	0.1	2010-11-18
TB08.1115_13_T	2N	N	TUMOUR	RP	Y	34	0	0	0.7		UNKNOWN	72	UNKNOWN	UNKNOWN			N/A	2013-12-01	T1c	T2c	7	4	3	5	N	Y	N	N	N/A	UNKNOWN		N/A	N/A	N/A	N/A		2013-09-02	0.02	56.9753	N	N/A	N/A	N/A	N/A	2011-08-26	0.02	2012-05-26	0.02	2012-10-12
TB08.1115_23_B	N/A	N/A	BENIGN	RP	Y	34			N/A		UNKNOWN	72	UNKNOWN	UNKNOWN			N/A	2013-12-01	T1c	T2c	7	4	3	5	N	Y	N	N	N/A	UNKNOWN		N/A	N/A	N/A	N/A		2013-09-02	0.02	56.9753	N	N/A	N/A	N/A	N/A	2011-08-26	0.02	2012-05-26	0.02	2012-10-12
TB08.1115_G	N/A	N/A	BLOOD	BLOOD	Y-ICGC TRIPLICATE	34	N/A	N/A	NA		UNKNOWN	72	UNKNOWN	UNKNOWN			N/A	2013-12-01	T1c	T2c	7	4	3	5	N	Y	N	N	N/A	UNKNOWN		N/A	N/A	N/A	N/A		2013-09-02	0.02	56.9753	N	N/A	N/A	N/A	N/A	2011-08-26	0.02	2012-05-26	0.02	2012-10-12
TB08.1116_3_T	ESPLIT/2ESPLIT/2N	2ESPLIT	TUMOUR	RP	Y	117	0.03	0.4	0.56	0.01	2008-10-13	61	6	UNKNOWN			N/A	2013-12-01	T1c NxMx	pT3a N0Mx	7	3	4	N/A	Y	N	N	N	N/A	UNKNOWN	N/A	N/A	N/A	N/A	N/A	White - British	2012-06-01	0.01	41.7863	N	N/A	N/A	N/A	N/A	2008-10-20	6	2009-01-26	0	2010-06-11
TB08.1116_B	N/A	N/A	BENIGN	RP	Y	117			N/A		2008-10-13	61	6	UNKNOWN			N/A	2013-12-01	T1c NxMx	pT3a N0Mx	7	3	4	N/A	Y	N	N	N	N/A	UNKNOWN	N/A	N/A	N/A	N/A	N/A	White - British	2012-06-01	0.01	41.7863	N	N/A	N/A	N/A	N/A	2008-10-20	6	2009-01-26	0	2010-06-11
TB08.1128_16_T	ESPLIT	ESPLIT	TUMOUR	RP	Y	35	0.13	0.46	0.4	0.01	2008-09-18	49	3.5	6	3	3	N/A	2013-12-01	T1c NxMx	pT2 NxMx	6	3	3	N/A	N	N	UNKNOWN	N	N/A	UNKNOWN	N/A	N/A	N/A	N/A	N/A	White - British	2013-01-29	0.05	49.6438	N	N/A	N/A	N/A	N/A	2008-09-18	0.02	2009-01-27		2009-03-26
TB08.1128_8_B	N/A	N/A	BENIGN	RP	Y	35			N/A		2008-09-19	49	3.5	6	3	3	N/A	2013-12-01	T1c NxMx	pT2 NxMx	6	3	3	N/A	N	N	UNKNOWN	N	N/A	UNKNOWN	N/A	N/A	N/A	N/A	N/A	White - British	2013-01-29	0.05	49.6438	N	N/A	N/A	N/A	N/A	2008-09-18	0.02	2009-01-27		2009-03-26
TB09.0217_16_T	EDEL	EDEL	TUMOUR	RP	Y	36	0.03	0.3	0.63	0.05	2008-11-24	63	11.5	7	3	4	N/A	2013-12-01	T1c NxMx	pT3a N0M0	7	3	4	N/A	Y	Y	N	N	N/A	N	N/A	N/A	N/A	N/A	N/A	White - British	2012-05-24	5.24	39.3863	Y	FORMAL (>0.2)	2010-02-03	0.32	11.737	2008-11-12	11.5	2009-03-09	0.14	2009-05-07
TB09.0217_3_B	N/A	N/A	BENIGN	RP	Y	36			N/A		2008-11-24	63	11.5	7	3	4	N/A	2013-12-01	T1c NxMx	pT3a N0M0	7	3	4	N/A	Y	Y	N	N	N/A	N	N/A	N/A	N/A	N/A	N/A	White - British	2012-05-24	5.24	39.3863	Y	FORMAL (>0.2)	2010-02-03	0.32	11.737	2008-11-12	11.5	2009-03-09	0.14	2009-05-07
TB09.0217_G	N/A	N/A	BLOOD	BLOOD	Y	36	N/A	N/A	NA		2008-11-24	63	11.5	7	3	4	N/A	2013-12-01	T1c NxMx	pT3a N0M0	7	3	4	N/A	Y	Y	N	N	N/A	N	N/A	N/A	N/A	N/A	N/A	White - British	2012-05-24	5.24	39.3863	Y	FORMAL (>0.2)	2010-02-03	0.32	11.737	2008-11-12	11.5	2009-03-09	0.14	2009-05-07
TB09.0219_21_T	ESPLIT & 10% 2ESPLIT	2ESPLIT	TUMOUR	RP	Y	37	0.1	0.33	0.57	0	2008-11-24	62	17.3	7	3	4	N/A	2013-12-01	pT1c NxMx	pT3a N0Mx	7	3	4	5	Y	N	N	N	N/A	N	N/A	N/A	N/A	N/A	N/A	White - British	2013-08-04	0.11	54	Y	TRIGGERED EBRT	2010-06-15	0.12	16.0438	2008-08-19	17.3	2009-11-06	0.04	2009-03-31
TB09.0219_B	N/A	N/A	BENIGN	RP	Y	37			N/A		2008-11-24	62	17.3	7	3	4	N/A	2013-12-01	pT1c NxMx	pT3a N0Mx	7	3	4	5	Y	N	N	N	N/A	N	N/A	N/A	N/A	N/A	N/A	White - British	2013-08-04	0.11	53.7205	Y	TRIGGERED EBRT	2010-06-15	0.12	16.0438	2008-08-19	17.3	2009-11-06	0.04	2009-03-31
TB09.0219_G	N/A	N/A	BLOOD	BLOOD	Y	37	N/A	N/A	NA		2008-11-24	62	17.3	7	3	4	N/A	2013-12-01	pT1c NxMx	pT3a N0Mx	7	3	4	5	Y	N	N	N	N/A	N	N/A	N/A	N/A	N/A	N/A	White - British	2013-08-04	0.11	54	Y	TRIGGERED EBRT	2010-06-15	0.12	16.0438	2008-08-19	17.3	2009-11-06	0.04	2009-03-31
TB09.0238_4_B	N/A	N/A	BENIGN	RP	Y	38			N/A		2008-12-04	66	9.6	6	3	3	N/A	2013-12-01	T1c NxMx	pT3a NxMx	7	3	4	N/A	Y	N	UNKNOWN	N	N/A	UNKNOWN	N/A	N/A	N/A	N/A	N/A	White - British	2013-08-05	0.001	53.589	N	N/A	N/A	N/A	N/A	2008-08-19	9.6	2009-04-22	0.03	2009-07-16
TB09.0238_5_T	2N	N	TUMOUR	RP	Y	38	0.05	0.5	0.25	0.05	2008-12-04	66	9.6	6	3	3	N/A	2013-12-01	T1c NxMx	pT3a NxMx	7	3	4	N/A	Y	N	UNKNOWN	N	N/A	UNKNOWN	N/A	N/A	N/A	N/A	N/A	White - British	2013-08-05	0.001	53.589	N	N/A	N/A	N/A	N/A	2008-08-19	9.6	2009-04-22	0.03	2009-07-16
TB09.0272_17_B	N/A	N/A	BENIGN	RP	Y	39			N/A		2008-12-02	62	12	7	4	3	N/A	2013-12-01	T1c NxMx	pT3a NxMx	7	3	4	N/A	Y	N	UNKNOWN	N	N/A	UNKNOWN	N/A	N/A	N/A	N/A	N/A	White - British	2013-08-23	0.02	53.8849	N	N/A	N/A	N/A	N/A	2008-12-02	12	2009-06-30	0.02	2010-01-22
TB09.0272_6_T	ESPLIT	ESPLIT	TUMOUR	RP	Y	39	0.05	0.45	0.65	0	2008-12-02	62	12	7	4	3	N/A	2013-12-01	T1c NxMx	pT3a NxMx	7	3	4	N/A	Y	N	UNKNOWN	N	N/A	UNKNOWN	N/A	N/A	N/A	N/A	N/A	White - British	2013-08-23	0.02	53.8849	N	N/A	N/A	N/A	N/A	2008-12-02	12	2009-06-30	0.02	2010-01-22
TB09.0295_2_T	2N	N	TUMOUR	RP	Y	40	0.05	0.25	0.7	0	2008-12-24	64	23.7	7	3	4	N/A	2013-12-01	T2 N0M0	pT3b N0Mx	7	3	4	N/A	Y	Y	N	N	N/A	UNKNOWN	N/A	N/A	N/A	N/A	N/A	White - British	2013-02-09	0.13	47.2438	N	N/A	2009-05-07	0.04	2.07123	2008-12-24	22.6	2009-01-26	0.17	2009-03-31
TB09.0295_B	N/A	N/A	BENIGN	RP	Y	40			N/A		2008-12-24	64	23.7	7	3	4	N/A	2013-12-01	T2 N0M0	pT3b N0Mx	7	3	4	N/A	Y	Y	N	N	N/A	UNKNOWN	N/A	N/A	N/A	N/A	N/A	White - British	2013-02-09	0.13	47.2438	N	N/A	2009-05-07	0.04	2.07123	2008-12-24	22.6	2009-01-26	0.17	2009-03-31
TB09.0413_11_T	2N	N	TUMOUR	RP	Y	41	0.1	0.35	0.68	0.05	2008-12-10	48	5.3	8	4	4	N/A	2013-12-01	T1c N0M0	pT3a N0Mx	7	4	3	N/A	Y	N	N	N	N/A	UNKNOWN	N/A	N/A	N/A	N/A	N/A	Black - Caribbean	2013-08-23	0.2	52.7014	N	N/A	2013-01-29	0.3	45.9288	2008-12-10	5.3	2009-03-23	6.6	2009-05-18
TB09.0413_B	N/A	N/A	BENIGN	RP	Y	41			N/A		2008-12-10	48	5.3	8	4	4	N/A	2013-12-01	T1c N0M0	pT3a N0Mx	7	4	3	N/A	Y	N	N	N	N/A	UNKNOWN	N/A	N/A	N/A	N/A	N/A	Black - Caribbean	2013-08-23	0.2	52.7014	N	N/A	2013-01-29	0.3	45.9288	2008-12-10	5.3	2009-03-23	6.6	2009-05-18
TB09.0413_G	N/A	N/A	BLOOD	BLOOD	Y	41	N/A	N/A	NA		2008-12-10	48	5.3	8	4	4	N/A	2013-12-01	T1c N0M0	pT3a N0Mx	7	4	3	N/A	Y	N	N	N	N/A	UNKNOWN	N/A	N/A	N/A	N/A	N/A	Black - Caribbean	2013-08-23	0.2	52.7014	N	N/A	2013-01-29	0.3	45.9288	2008-12-10	5.3	2009-03-23	6.6	2009-05-18
TB09.0421_15_T	EDEL/2EDEL	2EDEL	TUMOUR	RP	Y	42	0.05	0.75	0.2	0	2009-02-26	63	9.2	7	3	4	N/A	2013-12-01	T1c NxMx	pT3a N0Mx	7	3	4	N/A	Y	N	N	N	N/A	UNKNOWN	N/A	N/A	N/A	N/A	N/A	White - British	2013-10-01	0.02	53.8849	N	N/A	N/A	N/A	N/A	2008-11-28	9.2	2009-07-07	0.02	2009-10-21
TB09.0421_5_B	N/A	N/A	BENIGN	RP	Y	42			N/A		2009-02-26	63	9.2	7	3	4	N/A	2013-12-01	T1c NxMx	pT3a N0Mx	7	3	4	N/A	Y	N	N	N	N/A	UNKNOWN	N/A	N/A	N/A	N/A	N/A	White - British	2013-10-01	0.02	53.8849	N	N/A	N/A	N/A	N/A	2008-11-28	9.2	2009-07-07	0.02	2009-10-21
TB09.0443_15_B	N/A	N/A	BENIGN	RP	Y	43			N/A		2009-03-23	41	16.2	7	3	4	N/A	2013-12-01	T2 N0M0	pT3a N0Mx	7	3	4	5	Y	N	N	N	N/A	UNKNOWN	N/A	N/A	N/A	N/A	N/A	White - British	2010-09-08	0.1	16.8	N	N/A	N/A	N/A	N/A	2009-03-23	16.2	2009-06-01	0.02	2009-06-29
TB09.0443_8_T	2N	N	TUMOUR	RP	Y	43	0	0.33	0.68	0	2009-03-23	41	16.2	7	3	4	N/A	2013-12-01	T2 N0M0	pT3a N0Mx	7	3	4	5	Y	N	N	N	N/A	UNKNOWN	N/A	N/A	N/A	N/A	N/A	White - British	2010-09-08	0.1	16.8	N	N/A	N/A	N/A	N/A	2009-03-23	16.2	2009-06-01	0.02	2009-06-29
TB09.0448_8_T	2N/3N/4N/5N/6N	N	TUMOUR	RP	Y	44	0.15	0.53	0.33	0	2009-03-03	70	4.68	7	3	4	N/A	2013-12-01	T1c NxMx	pT2c N0Mx	7	3	4	N/A	N	N	N	N	N/A	UNKNOWN	N/A	N/A	N/A	N/A	N/A	White - British	2013-08-23	0.04	52.274	N	N/A	2010-11-08	N/A	18.7726	2008-03-01	4.68	2009-02-06	6.1	15/01/2010
TB09.0448_G	N/A	N/A	BLOOD	BLOOD	Y	44	N/A	N/A	NA		2009-03-03	70	4.68	7	3	4	N/A	2013-12-01	T1c NxMx	pT2c N0Mx	7	3	4	N/A	N	N	N	N	N/A	UNKNOWN	N/A	N/A	N/A	N/A	N/A	White - British	2013-08-23	0.04	52.274	N	N/A	2010-11-08	N/A	18.7726	2008-03-01	4.68	2009-02-06	6.1	15/01/2010
TB09.0504_4_T	2N	N	TUMOUR	RP	Y	45	0.1	0.4	0.5	0	2009-02-13	60	5.1	6	3	3	N/A	2013-12-01	T1c NxMx	pT2a NxMx	8	3	5	N/A	N	N	UNKNOWN	N	N/A	UNKNOWN	N/A	N/A	N/A	N/A	N/A	White - British	2013-08-23	0.03	51.7808	N	N/A	N/A	N/A	N/A	2008-09-17	5.1	2009-02-23	5.6	2009-07-22
TB09.0504_8_B	N/A	N/A	BENIGN	RP	Y	45			N/A		2009-02-13	60	5.1	6	3	3	N/A	2013-12-01	T1c NxMx	pT2a NxMx	8	3	5	N/A	N	N	UNKNOWN	N	N/A	UNKNOWN	N/A	N/A	N/A	N/A	N/A	White - British	2013-08-23	0.03	51.7808	N	N/A	N/A	N/A	N/A	2008-09-17	5.1	2009-02-23	5.6	2009-07-22
TB09.0550_15_T	ESPLIT/2ESPLIT/RG	2ESPLIT	TUMOUR	RP	Y	46	0.03	0.38	0.55	0	2009-04-06	47	11.5	6	3	3	N/A	2013-12-01	T1c NxMx	pT3a N0Mx	7	3	4	N/A	Y	N	N	N	N/A	UNKNOWN	N/A	N/A	N/A	N/A	N/A	White - British	2013-08-02	0.002	50.6959	N	N/A	N/A	N/A	N/A	2009-01-21	11.5	2009-05-11	9.8	2009-09-03
TB09.0550_5_B	N/A	N/A	BENIGN	RP	Y	46			N/A		2009-04-06	47	11.5	6	3	3	N/A	2013-12-01	T1c NxMx	pT3a N0Mx	7	3	4	N/A	Y	N	N	N	N/A	UNKNOWN	N/A	N/A	N/A	N/A	N/A	White - British	2013-08-02	0.002	50.6959	N	N/A	N/A	N/A	N/A	2009-01-21	11.5	2009-05-11	9.8	2009-09-03
TB09.0592_17_T	ESPLIT/2ESPLIT	2ESPLIT	TUMOUR	RP	Y	47	0.24	0.5	0.3	0.01	2008-12-09	67	11	7	3	4	N/A	2013-12-01	T2b N1Mx	pT3a N1Mx	7	3	4	N/A	Y	N	Y	N	N/A	UNKNOWN	N/A	N/A	N/A	N/A	N/A	White - British	2013-08-23	0.01	50.8603	N	N/A	N/A	N/A	N/A	2009-02-23	11	2009-07-27	0.02	2010-11-12
TB09.0592_B	N/A	N/A	BENIGN	RP	Y	47			N/A		2008-12-09	67	11	7	3	4	N/A	2013-12-01	T2b N1Mx	pT3a N1Mx	7	3	4	N/A	Y	N	Y	N	N/A	UNKNOWN	N/A	N/A	N/A	N/A	N/A	White - British	2013-08-23	0.01	50.8603	N	N/A	N/A	N/A	N/A	2009-02-23	11	2009-07-27	0.02	2010-11-12
TB09.0706_15_B	N/A	N/A	BENIGN	RP	Y	48			N/A		2009-06-15	63	7.3	7	3	4	N/A	2013-12-01	T1c NxMx	pT3a N0Mx	7	3	4	N/A	Y	N	N	N	N/A	UNKNOWN	N/A	N/A	N/A	N/A	N/A	White - British	2013-08-01	0.03	49.1178	N	N/A	2010-11-22		16.8	2009-06-15	7.3	2009-08-25	0.02	2010-11-22
TB09.0706_5_T	ESPLIT	ESPLIT	TUMOUR	RP	Y	48	0.06	0.36	0.54	0.04	2009-06-15	63	7.3	7	3	4	N/A	2013-12-01	T1c NxMx	pT3a N0Mx	7	3	4	N/A	Y	N	N	N	N/A	UNKNOWN	N/A	N/A	N/A	N/A	N/A	White - British	2013-08-01	0.03	49.1178	N	N/A	2010-11-22		16.8	2009-06-15	7.3	2009-08-25	0.02	2010-11-22
TB09.0720_19_T	EDEL	EDEL	TUMOUR	RP	Y	49	0.05	0.73	0.23	0.01	2009-05-27	67	8.9	8	4	4	N/A	2013-12-01	T3 N0M0	pT2 N0Mx	6	3	3	5	N	N	N	N	N/A	UNKNOWN	N/A	N/A	N/A	N/A	N/A	White - British	2013-09-06	0.018	50.2356	N	N/A	N/A	N/A	N/A	2009-04-30	0.04	2009-08-10	0.03	2010-07-23
TB09.0720_9_B	N/A	N/A	BENIGN	RP	Y	49			N/A		2009-05-27	67	8.9	8	4	4	N/A	2013-12-01	T3 N0M0	pT2 N0Mx	6	3	3	5	N	N	N	N	N/A	UNKNOWN	N/A	N/A	N/A	N/A	N/A	White - British	2013-09-06	0.018	50.2356	N	N/A	N/A	N/A	N/A	2009-04-30	0.04	2009-08-10	0.03	2010-07-23
TB09.0720_G	N/A	N/A	BLOOD	BLOOD	Y	49	N/A	N/A	NA		2009-05-27	67	8.9	8	4	4	N/A	2013-12-01	T3 N0M0	pT2 N0Mx	6	3	3	5	N	N	N	N	N/A	UNKNOWN	N/A	N/A	N/A	N/A	N/A	White - British	2013-09-06	0.018	50.2356	N	N/A	N/A	N/A	N/A	2009-04-30	0.04	2009-08-10	0.03	2010-07-23
TB09.0725_2_B	N/A	N/A	BENIGN	RP	Y	123			N/A		2009-05-18	64	8.7	UNKNOWN			N/A	2013-12-01	T1c NxMx	pT2 N0Mx	7	3	4	N/A	N	N	N	N	N/A	UNKNOWN	N/A	N/A	N/A	N/A	N/A	White - British	2013-07-30	0.02	48.9534	N	N/A	N/A	N/A	N/A	2009-05-28	10.7	2009-06-17	0.02	2009-10-16
TB09.0725_9_T	2N	N	TUMOUR	RP	Y	123	0.05	0.25	0.68	0.03	2009-05-18	64	8.7	UNKNOWN			N/A	2013-12-01	T1c NxMx	pT2 N0Mx	7	3	4	N/A	N	N	N	N	N/A	UNKNOWN	N/A	N/A	N/A	N/A	N/A	White - British	2013-07-30	0.02	48.9534	N	N/A	N/A	N/A	N/A	2009-05-28	10.7	2009-06-17	0.02	2009-10-16
TB09.0725_G	N/A	N/A	BLOOD	BLOOD	Y	123	N/A	N/A	NA		2009-05-18	64	8.7	UNKNOWN			N/A	2013-12-01	T1c NxMx	pT2 N0Mx	7	3	4	N/A	N	N	N	N	N/A	UNKNOWN	N/A	N/A	N/A	N/A	N/A	White - British	2013-07-30	0.02	48.9534	N	N/A	N/A	N/A	N/A	2009-05-28	10.7	2009-06-17	0.02	2009-10-16
TB09.0817_16_B	2N/3N/4N	N	BENIGN	RP	Y	50			N/A		UNKNOWN	62	11.2	7	3	4	N/A	2013-12-01	T1c NxMx	pT3a N0Mx	7	3	4	N/A	Y	N		UNKNOWN	UNKNOWN	UNKNOWN	N/A	N/A	N/A	N/A	N/A	UNKNOWN	2012-05-21	0.02	33.9945	N	N/A	N/A	N/A	N/A	2006-01-01	9.1	2009-03-01	11.2	2009-09-07
TB09.0817_6_T	4N, 80% 2N	N	TUMOUR	RP	Y-ICGC TRIPLICATE	50					UNKNOWN	62	11.2	7	3	4	N/A	2013-12-01	T1c NxMx	pT3a N0Mx	7	3	4	N/A	Y	N		UNKNOWN	UNKNOWN	UNKNOWN	N/A	N/A	N/A	N/A	N/A	UNKNOWN	2012-05-21	0.02	33.9945	N	N/A	N/A	N/A	N/A	2006-01-01	9.1	2009-03-01	11.2	2009-09-07
TB09.0817_7_T	4N, 80% 2N	N	TUMOUR	RP	Y	50	0	0.4	0.6		UNKNOWN	62	11.2	7	3	4	N/A	2013-12-01	T1c NxMx	pT3a N0Mx	7	3	4	N/A	Y	N		UNKNOWN	UNKNOWN	UNKNOWN	N/A	N/A	N/A	N/A	N/A	UNKNOWN	2012-05-21	0.02	33.9945	N	N/A	N/A	N/A	N/A	2006-01-01	9.1	2009-03-01	11.2	2009-09-07
TB09.0817_G	N/A	N/A	BLOOD	BLOOD	Y-ICGC TRIPLICATE	50	N/A	N/A	N/A		UNKNOWN	62	11.2	7	3	4	N/A	2013-12-01	T1c NxMx	pT3a N0Mx	7	3	4	N/A	Y	N		UNKNOWN	UNKNOWN	UNKNOWN	N/A	N/A	N/A	N/A	N/A	UNKNOWN	2012-05-21	0.02	33.9945	N	N/A	N/A	N/A	N/A	2006-01-01	9.1	2009-03-01	11.2	2009-09-07
TB09.0962_16_T	ESPLIT	ESPLIT	TUMOUR	RP	Y	124	0.05	0.18	0.75	0.03	2009-02-27	65	6.2	UNKNOWN			N/A	2013-12-01	T1c NxMx	pT2 N0Mx	6	3	3	N/A	N	N	N	N	N/A	UNKNOWN	N/A	N/A	N/A	N/A	N/A	White - British	2013-08-23	0	48.4603	N	N/A	N/A	N/A	N/A	2009-02-27	6.2	2010-08-06	0.1	2010-10-04
TB09.0962_B	N/A	N/A	BENIGN	RP	Y	124			N/A		2009-02-27	65	6.2	UNKNOWN			N/A	2013-12-01	T1c NxMx	pT2 N0Mx	6	3	3	N/A	N	N	N	N	N/A	UNKNOWN	N/A	N/A	N/A	N/A	N/A	White - British	2013-08-23	0	48.4603	N	N/A	N/A	N/A	N/A	2009-02-27	6.2	2010-08-06	0.1	2010-10-04
TB09.1008_12_T	NR	EDEL	TUMOUR	RP	Y	51	0.05	0.35	0.6		2009-08-10	54	7.1	7	3	4	N/A	2013-12-01	T1c NxMx	pT3a N0Mx	7	3	4	N/A	Y	N		UNKNOWN	UNKNOWN	UNKNOWN	N/A	N/A	N/A	N/A	N/A	UNKNOWN	2012-11-12	0.01	38.5973	N	N/A	N/A	N/A	N/A	2009-08-10	7.1	2010-07-10	0.01	2010-10-29
TB09.1008_2_B	N/A	N/A	BENIGN	RP	Y	51			N/A		2009-08-10	54	7.1	7	3	4	N/A	2013-12-01	T1c NxMx	pT3a N0Mx	7	3	4	N/A	Y	N		UNKNOWN	UNKNOWN	UNKNOWN	N/A	N/A	N/A	N/A	N/A	UNKNOWN	2012-11-12	0.01	38.5973	N	N/A	N/A	N/A	N/A	2009-08-10	7.1	2010-07-10	0.01	2010-10-29
TB09.1083_12_T	3N ON LEFT; 70% 2N	N	TUMOUR	RP	Y	52	0.1	0.5	0.4		UNKNOWN	51	5.8	8	3	5	N/A	2013-12-01	T3 N0M0	pT2c N0Mx	7	3	4	5	N	N	N	UNKNOWN	UNKNOWN	UNKNOWN	N/A	N/A	N/A	N/A	N/A	UNKNOWN	2013-08-23	0.05	47.2438	N	N/A	N/A	N/A	N/A	2009-06-06	5.8	2009-11-09	0.02	2010-07-09
TB09.1083_16_B	2N/3N/4N	N	BENIGN	RP	Y	52			N/A		UNKNOWN	51	5.8	8	3	5	N/A	2013-12-01	T3 N0M0	pT2c N0Mx	7	3	4	5	N	N	N	UNKNOWN	UNKNOWN	UNKNOWN	N/A	N/A	N/A	N/A	N/A	UNKNOWN	2013-08-23	0.05	47.2438	N	N/A	N/A	N/A	N/A	2009-06-06	5.8	2009-11-09	0.02	2010-07-09
TB09.1083_G	N/A	N/A	BLOOD	BLOOD	Y-ICGC TRIPLICATE	52	N/A	N/A	N/A		UNKNOWN	51	5.8	8	3	5	N/A	2013-12-01	T3 N0M0	pT2c N0Mx	7	3	4	5	N	N	N	UNKNOWN	UNKNOWN	UNKNOWN	N/A	N/A	N/A	N/A	N/A	UNKNOWN	2013-08-23	0.05	47.2438	N	N/A	N/A	N/A	N/A	2009-06-06	5.8	2009-11-09	0.02	2010-07-09
TB09.1124_3_T	2N	N	TUMOUR	RP	Y	53	0.1	0.4	0.5		2009-08-24	56	5.3	7	3	4	N/A	2013-12-01	T2a NxMX	pT3a N0Mx	7	3	4	N/A	Y	Y	N	UNKNOWN	UNKNOWN	UNKNOWN	N/A	N/A	N/A	N/A	N/A	UNKNOWN	2013-07-31	0.02	46.0274	Y	TRIGGERED EBRT	2010-10-20	0.08	12.6575	2009-08-24	5.3	2009-11-09	0.02	2009-12-29
TB09.1124_7_B	N/A	N/A	BENIGN	RP	Y	53			N/A		2009-08-24	56	5.3	7	3	4	N/A	2013-12-01	T2a NxMX	pT3a N0Mx	7	3	4	N/A	Y	Y	N	UNKNOWN	UNKNOWN	UNKNOWN	N/A	N/A	N/A	N/A	N/A	UNKNOWN	2013-07-31	0.02	46.0274	Y	TRIGGERED EBRT	2010-10-20	0.08	12.6575	2009-08-24	5.3	2009-11-09	0.02	2009-12-29
TB09.1254_2_T	2N	N	TUMOUR	RP	Y	54	0.25	0.55	0.2		2009-04-01	69	6.2	8	3	5	N/A	2013-12-01	T2b Nxmx	pT3a NxMx	8	3	5	N/A	Y	N	UNKNOWN	UNKNOWN	UNKNOWN	UNKNOWN	N/A	N/A	N/A	N/A	N/A	UNKNOWN	2013-07-31	0.02	44.8767	Y	TRIGGERED EBRT	2011-07-29	0.05	20.7781	2009-04-01	6.2	2009-09-14	5.6	2009-10-05
TB09.1254_22_B	2N	N	BENIGN	RP	Y	54			N/A		2009-04-01	69	6.2	8	3	5	N/A	2013-12-01	T2b Nxmx	pT3a NxMx	8	3	5	N/A	Y	N	UNKNOWN	UNKNOWN	UNKNOWN	UNKNOWN	N/A	N/A	N/A	N/A	N/A	UNKNOWN	2013-07-31	0.02	44.8767	Y	TRIGGERED EBRT	2011-07-29	0.05	20.7781	2009-04-01	6.2	2009-09-14	5.6	2009-10-05
TB09.1365_11_B	N/A	N/A	BENIGN	RP	Y	55			N/A		UNKNOWN	60	7.9	7	4	3	N/A	2013-12-01	T3b NxMx	pT3a N1Mx	7	4	3	N/A	Y	N	Y	UNKNOWN	UNKNOWN	UNKNOWN	N/A	N/A	N/A	N/A	N/A	UNKNOWN	2012-05-28	0.02	29.7863	N	N/A	N/A	N/A	N/A	2009-01-22	7.92	2009-10-19	11.1	2010-06-28
TB09.1365_16_T	NRG	ESPLIT	TUMOUR	RP	Y	55	0.1	0.4	0.5		UNKNOWN	60	7.9	7	4	3	N/A	2013-12-01	T3b NxMx	pT3a N1Mx	7	4	3	N/A	Y	N	Y	UNKNOWN	UNKNOWN	UNKNOWN	N/A	N/A	N/A	N/A	N/A	UNKNOWN	2012-05-28	0.02	29.7863	N	N/A	N/A	N/A	N/A	2009-01-22	7.92	2009-10-19	11.1	2010-06-28
TB09.1402_18_B	N/A	N/A	BENIGN	RP	Y	56			N/A		UNKNOWN	53	5.7	6	3	3	N/A	2013-12-01	T1c NxMx	pT2c N0Mx	6	3	3	N/A	N	Y	N	UNKNOWN	UNKNOWN	UNKNOWN	N/A	N/A	N/A	N/A	N/A	UNKNOWN	2013-08-23	0.1	44.2521	N	N/A	N/A	N/A	N/A	2008-09-01	5.7	2009-09-15	7.1	2010-02-01
TB09.1402_21_T	NOT SCANNED	UNKNOWN	TUMOUR	RP	Y	56	0.1	0.15	0.75		UNKNOWN	53	5.7	6	3	3	N/A	2013-12-01	T1c NxMx	pT2c N0Mx	6	3	3	N/A	N	Y	N	UNKNOWN	UNKNOWN	UNKNOWN	N/A	N/A	N/A	N/A	N/A	UNKNOWN	2013-08-23	0.1	44.2521	N	N/A	N/A	N/A	N/A	2008-09-01	5.7	2009-09-15	7.1	2010-02-01
TB09.1408_10_T	2N	N	TUMOUR	RP	Y	57	0.05	0.55	0.4		UNKNOWN	67	13	6	3	3	N/A	2013-12-01	T1c NxMx	pT2c NxMx	6	3	3	N/A	N	N	UNKNOWN	UNKNOWN	UNKNOWN	UNKNOWN	N/A	N/A	N/A	N/A	N/A	UNKNOWN	2013-10-01	0.02	45.5014	Y	TRIGGERED EBRT	2012-07-25	0.09	31.2658	2009-09-22	13	2010-02-08	0.02	2011-11-17
TB09.1408_26_B	N/A	N/A	BENIGN	RP	Y	57			N/A		UNKNOWN	67	13	6	3	3	N/A	2013-12-01	T1c NxMx	pT2c NxMx	6	3	3	N/A	N	N	UNKNOWN	UNKNOWN	UNKNOWN	UNKNOWN	N/A	N/A	N/A	N/A	N/A	UNKNOWN	2013-10-01	0.02	45.5014	Y	TRIGGERED EBRT	2012-07-25	0.09	31.2658	2009-09-22	13	2010-02-08	0.02	2011-11-17
TB09.1408_G	N/A	N/A	BLOOD	BLOOD	Y	57	N/A	N/A	NA		UNKNOWN	67	13	6	3	3	N/A	2013-12-01	T1c NxMx	pT2c NxMx	6	3	3	N/A	N	N	UNKNOWN	UNKNOWN	UNKNOWN	UNKNOWN	N/A	N/A	N/A	N/A	N/A	UNKNOWN	2013-10-01	0.02	45.5014	Y	TRIGGERED EBRT	2012-07-25	0.09	31.2658	2009-09-22	13	2010-02-08	0.02	2011-11-17
TB09.1424_1_T	NRG	ESPLIT	TUMOUR	RP	Y	58	0.15	0.65	0.2		UNKNOWN	55	4.6	6	3	3	N/A	2013-12-01	T2b NxMx	pT3a N0M0	6	3	3	N/A	Y	N	N	UNKNOWN	UNKNOWN	N	N/A	N/A	N/A	N/A	N/A	UNKNOWN	2012-07-04	0.02	30.3781	N	N/A	N/A	N/A	N/A	2009-06-02	4.6	2010-03-22	0.02	2010-10-01
TB09.1424_15_B	N/A	N/A	BENIGN	RP	Y	58			N/A		UNKNOWN	55	4.6	6	3	3	N/A	2013-12-01	T2b NxMx	pT3a N0M0	6	3	3	N/A	Y	N	N	UNKNOWN	UNKNOWN	N	N/A	N/A	N/A	N/A	N/A	UNKNOWN	2012-07-04	0.02	30.3781	N	N/A	N/A	N/A	N/A	2009-06-02	4.6	2010-03-22	0.02	2010-10-01
TB10.0230_10_T	NRG	ESPLIT	TUMOUR	RP	Y	59	0.05	0.2	0.75		UNKNOWN	63	8.5	7	3	4	N/A	2013-12-01	T1c NxMx	pT3a N0MX	7	3	4	N/A	Y	N	N	UNKNOWN	UNKNOWN	UNKNOWN	N/A	N/A	N/A	N/A	N/A	UNKNOWN	2013-07-30	0.01	40.7342	N	N/A	N/A	N/A	N/A	2009-10-08	8.5	2010-04-26	0.02	2011-03-15
TB10.0230_G	N/A	N/A	BLOOD	BLOOD	Y	59	N/A	N/A	NA		UNKNOWN	63	8.5	7	3	4	N/A	2013-12-01	T1c NxMx	pT3a N0MX	7	3	4	N/A	Y	N	N	UNKNOWN	UNKNOWN	UNKNOWN	N/A	N/A	N/A	N/A	N/A	UNKNOWN	2013-07-30	0.01	40.7342	N	N/A	N/A	N/A	N/A	2009-10-08	8.5	2010-04-26	0.02	2011-03-15
TB10.0244_17_B	N/A	N/A	BENIGN	RP	Y	60			N/A		2002-09-02	69	15.8	6	3	3	N/A	2013-12-01	T1c NxMx	pT3a N0MX	6	3	3	N/A	Y	N	N	UNKNOWN	UNKNOWN	UNKNOWN	N/A	N/A	N/A	N/A	N/A	UNKNOWN	2013-08-23	0.02	41.4575	N	N/A	N/A	N/A	N/A	2002-09-02	7.6	2003-04-07	7.8	2004-04-30
TB10.0244_2_T	2N	N	TUMOUR	RP	Y	60	0.1	0.2	0.7		2002-09-02	69	15.8	6	3	3	N/A	2013-12-01	T1c NxMx	pT3a N0MX	6	3	3	N/A	Y	N	N	UNKNOWN	UNKNOWN	UNKNOWN	N/A	N/A	N/A	N/A	N/A	UNKNOWN	2013-08-23	0.02	41.4575	N	N/A	N/A	N/A	N/A	2002-09-02	7.6	2003-04-07	7.8	2004-04-30
TB10.0244_G	N/A	N/A	BLOOD	BLOOD	Y	60	N/A	N/A	NA		2002-09-02	69	15.8	6	3	3	N/A	2013-12-01	T1c NxMx	pT3a N0MX	6	3	3	N/A	Y	N	N	UNKNOWN	UNKNOWN	UNKNOWN	N/A	N/A	N/A	N/A	N/A	UNKNOWN	2013-08-23	0.02	41.4575	N	N/A	N/A	N/A	N/A	2002-09-02	7.6	2003-04-07	7.8	2004-04-30
TB10.0323_2_T	2N	N	TUMOUR	RP	Y	61	0.05	0.2	0.75		2006-03-15	67	4.5	7	3	4	N/A	2013-12-01	T3a NxMx	pT3a N0MX	7	4	3	N/A	Y	N	N	UNKNOWN	UNKNOWN	UNKNOWN	N/A	N/A	N/A	N/A	N/A	UNKNOWN	2013-08-23	0.27	40.8	Y	FORMAL (>0.2)	2011-08-01	1.7	16.0438	2006-03-15	1.5	2010-02-08	4.5	2010-07-07
TB10.0323_G	N/A	N/A	BLOOD	BLOOD	Y	61	N/A	N/A	NA		2006-03-15	67	4.5	7	3	4	N/A	2013-12-01	T3a NxMx	pT3a N0MX	7	4	3	N/A	Y	N	N	UNKNOWN	UNKNOWN	UNKNOWN	N/A	N/A	N/A	N/A	N/A	UNKNOWN	2013-08-23	0.27	40.8	Y	FORMAL (>0.2)	2011-08-01	1.7	16.0438	2006-03-15	1.5	2010-02-08	4.5	2010-07-07
TB10.0529_2_T	SIGNAL TOO WEAK	UNKNOWN	TUMOUR	RP	Y	62	0.05	0.3	0.65		UNKNOWN	54	5	6	3	3	N/A	2013-12-01	T3a N0Mx	pT3a N0MX	7	3	4	N/A	Y	N	N	UNKNOWN	UNKNOWN	UNKNOWN	N/A	N/A	N/A	N/A	N/A	UNKNOWN	2013-09-07	0.02	39.4192	N	N/A	N/A	N/A	N/A	2010-02-23	5	2010-10-22	0.02	2010-11-26
TB10.0529_4_B	N/A	N/A	BENIGN	RP	Y	62			N/A		UNKNOWN	54	5	6	3	3	N/A	2013-12-01	T3a N0Mx	pT3a N0MX	7	3	4	N/A	Y	N	N	UNKNOWN	UNKNOWN	UNKNOWN	N/A	N/A	N/A	N/A	N/A	UNKNOWN	2013-09-07	0.02	39.4192	N	N/A	N/A	N/A	N/A	2010-02-23	5	2010-10-22	0.02	2010-11-26
TB10.0529_G	N/A	N/A	BLOOD	BLOOD	Y	62	N/A	N/A	NA		UNKNOWN	54	5	6	3	3	N/A	2013-12-01	T3a N0Mx	pT3a N0MX	7	3	4	N/A	Y	N	N	UNKNOWN	UNKNOWN	UNKNOWN	N/A	N/A	N/A	N/A	N/A	UNKNOWN	2013-09-07	0.02	39.4192	N	N/A	N/A	N/A	N/A	2010-02-23	5	2010-10-22	0.02	2010-11-26
TB10.0709_5_T	2N	N	TUMOUR	RP	Y	63	0	0.3	0.7		UNKNOWN	56	9.7	7	3	4	N/A	2013-12-01	T2b N0M0	pT3a N0MX	7	3	4	N/A	Y	Y	N	UNKNOWN	UNKNOWN	UNKNOWN	N/A	N/A	N/A	N/A	N/A	UNKNOWN	2013-09-10	0.02	38.137	N	N/A	N/A	N/A	N/A	2010-06-07	9.7	2010-08-16	0.02	2010-10-08
TB10.0709_G	N/A	N/A	BLOOD	BLOOD	Y	63	N/A	N/A	NA		UNKNOWN	56	9.7	7	3	4	N/A	2013-12-01	T2b N0M0	pT3a N0MX	7	3	4	N/A	Y	Y	N	UNKNOWN	UNKNOWN	UNKNOWN	N/A	N/A	N/A	N/A	N/A	UNKNOWN	2013-09-10	0.02	38.137	N	N/A	N/A	N/A	N/A	2010-06-07	9.7	2010-08-16	0.02	2010-10-08
TB10.0747_4_B	N/A	N/A	BENIGN	RP	Y	64			N/A		UNKNOWN	50	11.9	6	3	3	N/A	2013-12-01	T1c NxMx	pT3a N0MX	7	3	4	N/A	Y	Y	N	UNKNOWN	UNKNOWN	UNKNOWN	N/A	N/A	N/A	N/A	N/A	UNKNOWN	2013-07-11	0.02	35.9014	N	N/A	N/A	N/A	N/A	2010-05-24	11.9	2010-08-16	0.02	15/07/2011
TB10.0747_8_T	2N	N	TUMOUR	RP	Y	64	0	0.3	0.6		UNKNOWN	50	11.9	6	3	3	N/A	2013-12-01	T1c NxMx	pT3a N0MX	7	3	4	N/A	Y	Y	N	UNKNOWN	UNKNOWN	UNKNOWN	N/A	N/A	N/A	N/A	N/A	UNKNOWN	2013-07-11	0.02	35.9014	N	N/A	N/A	N/A	N/A	2010-05-24	11.9	2010-08-16	0.02	15/07/2011
TB10.0747_G	N/A	N/A	BLOOD	BLOOD	Y-ICGC TRIPLICATE	64	N/A	N/A	NA		UNKNOWN	50	11.9	6	3	3	N/A	2013-12-01	T1c NxMx	pT3a N0MX	7	3	4	N/A	Y	Y	N	UNKNOWN	UNKNOWN	UNKNOWN	N/A	N/A	N/A	N/A	N/A	UNKNOWN	2013-07-11	0.02	35.9014	N	N/A	N/A	N/A	N/A	2010-05-24	11.9	2010-08-16	0.02	15/07/2011
TB10.0830_12_T	2N	N	TUMOUR	RP	Y	65	0	0.2	0.8		2010-06-28	63	11.4	7	3	4	N/A	2013-12-01	T1c NxMx	pT3b NxMx	7	3	4	N/A	Y	N	UNKNOWN	UNKNOWN	UNKNOWN	UNKNOWN	N/A	N/A	N/A	N/A	N/A	UNKNOWN	2012-06-26	0.02	22.5534	N	N/A	N/A	N/A	N/A	2010-06-28	11.4	2010-07-12	15.1	2010-08-23
TB10.0830_G	N/A	N/A	BLOOD	BLOOD	Y	65	N/A	N/A	NA		2010-06-28	63	11.4	7	3	4	N/A	2013-12-01	T1c NxMx	pT3b NxMx	7	3	4	N/A	Y	N	UNKNOWN	UNKNOWN	UNKNOWN	UNKNOWN	N/A	N/A	N/A	N/A	N/A	UNKNOWN	2012-06-26	0.02	22.5534	N	N/A	N/A	N/A	N/A	2010-06-28	11.4	2010-07-12	15.1	2010-08-23
TB10.1062_2_B	3N/4N/6N-14N	N	BENIGN	RP	Y	66			N/A		UNKNOWN	56	7	8	4	4	N/A	2013-12-01	T1c NxMx	pT2c N0Mx	7	4	3	N/A	N	Y	N	UNKNOWN	UNKNOWN	UNKNOWN	N/A	N/A	N/A	N/A	N/A	UNKNOWN	2013-08-05	0.04	34.4877	Y	TRIGGERED EBRT	2011-03-15	0.12	5.75342	2010-01-01	7	2010-11-01	0.06	2011-01-07
TB10.1062_6_T	2N/3N	N	TUMOUR	RP	Y	66	0	0.15	0.85	0.05	UNKNOWN	56	7	8	4	4	N/A	2013-12-01	T1c NxMx	pT2c N0Mx	7	4	3	N/A	N	Y	N	UNKNOWN	UNKNOWN	UNKNOWN	N/A	N/A	N/A	N/A	N/A	UNKNOWN	2013-08-05	0.04	34.4877	Y	TRIGGERED EBRT	2011-03-15	0.12	5.75342	2010-01-01	7	2010-11-01	0.06	2011-01-07
TB10.1062_G	N/A	N/A	BLOOD	BLOOD	Y	66	N/A	N/A	NA		UNKNOWN	56	7	8	4	4	N/A	2013-12-01	T1c NxMx	pT2c N0Mx	7	4	3	N/A	N	Y	N	UNKNOWN	UNKNOWN	UNKNOWN	N/A	N/A	N/A	N/A	N/A	UNKNOWN	2013-08-05	0.04	34.4877	Y	TRIGGERED EBRT	2011-03-15	0.12	5.75342	2010-01-01	7	2010-11-01	0.06	2011-01-07
TB10.1104_2_B	N/A	N/A	BENIGN	RP	Y	67			N/A		UNKNOWN	66	9	7	3	4	N/A	2013-12-01	T2a NxMX	pT2c NxMx	7	3	4	N/A	N	N	UNKNOWN	UNKNOWN	UNKNOWN	UNKNOWN	N/A	N/A	N/A	N/A	N/A	UNKNOWN	2013-08-23	0.02	35.0137	N	N/A	N/A	N/A	N/A	2003-04-07	2.6	2004-01-14	2.8	2006-10-16
TB10.1104_6_T	2N	N	TUMOUR	RP	Y-ICGC TRIPLICATE	67					UNKNOWN	66	9	7	3	4	N/A	2013-12-01	T2a NxMX	pT2c NxMx	7	3	4	N/A	N	N	UNKNOWN	UNKNOWN	UNKNOWN	UNKNOWN	N/A	N/A	N/A	N/A	N/A	UNKNOWN	2013-08-23	0.02	35.0137	N	N/A	N/A	N/A	N/A	2003-04-07	2.6	2004-01-14	2.8	2006-10-16
TB10.1104_7_T	2N	N	TUMOUR	RP	Y	67	0.2	0.55	0.25		UNKNOWN	66	9	7	3	4	N/A	2013-12-01	T2a NxMX	pT2c NxMx	7	3	4	N/A	N	N	UNKNOWN	UNKNOWN	UNKNOWN	UNKNOWN	N/A	N/A	N/A	N/A	N/A	UNKNOWN	2013-08-23	0.02	35.0137	N	N/A	N/A	N/A	N/A	2003-04-07	2.6	2004-01-14	2.8	2006-10-16
TB10.1104_G	N/A	N/A	BLOOD	BLOOD	Y-ICGC TRIPLICATE	67	N/A	N/A	N/A		UNKNOWN	66	9	7	3	4	N/A	2013-12-01	T2a NxMX	pT2c NxMx	7	3	4	N/A	N	N	UNKNOWN	UNKNOWN	UNKNOWN	UNKNOWN	N/A	N/A	N/A	N/A	N/A	UNKNOWN	2013-08-23	0.02	35.0137	N	N/A	N/A	N/A	N/A	2003-04-07	2.6	2004-01-14	2.8	2006-10-16
TB10.1146_1_T	NOT SCANNED	UNKNOWN	TUMOUR	RP	Y	68	0.3	0.4	0.3		UNKNOWN	69	7.5	7	3	4	N/A	2013-12-01	T2b NxMx	pT3a N0Mx	7	3	4	5	Y	N	N	UNKNOWN	UNKNOWN	UNKNOWN	N/A	N/A	N/A	N/A	N/A	UNKNOWN	2013-01-29	0.02	27.9781	N	N/A	N/A	N/A	N/A	2010-09-06	7.5	2010-11-04	0.03	2011-01-13
TB10.1146_8_B	PIN is 2N/NRG; NR	EDEL	BENIGN	RP	Y	68			N/A		UNKNOWN	69	7.5	7	3	4	N/A	2013-12-01	T2b NxMx	pT3a N0Mx	7	3	4	5	Y	N	N	UNKNOWN	UNKNOWN	UNKNOWN	N/A	N/A	N/A	N/A	N/A	UNKNOWN	2013-01-29	0.02	27.9781	N	N/A	N/A	N/A	N/A	2010-09-06	7.5	2010-11-04	0.03	2011-01-13
TB10.1217_10_T	4N; 90% 2N	N	TUMOUR	RP	Y	69	0.15	0.45	0.4		2010-08-12	72	9	7	3	4	N/A	2013-12-01	T1c NxMx	pT2c NxMx	7	3	4	N/A	N	N	UNKNOWN	UNKNOWN	UNKNOWN	UNKNOWN	N/A	N/A	N/A	N/A	N/A	UNKNOWN	2013-08-15	0.01	33.8959	N	N/A	N/A	N/A	N/A	2010-08-12	9	2010-09-01	8.82	2010-12-13
TB10.1217_11_B	N/A	N/A	BENIGN	RP	Y	69			N/A		2010-08-12	72	9	7	3	4	N/A	2013-12-01	T1c NxMx	pT2c NxMx	7	3	4	N/A	N	N	UNKNOWN	UNKNOWN	UNKNOWN	UNKNOWN	N/A	N/A	N/A	N/A	N/A	UNKNOWN	2013-08-15	0.01	33.8959	N	N/A	N/A	N/A	N/A	2010-08-12	9	2010-09-01	8.82	2010-12-13
TB10.1284_12_T	2N	N	TUMOUR	RP	Y	70	0.05	0.3	0.7		UNKNOWN	61	4.22	7	3	4	N/A	2013-12-01	T1c NxMx	pT3a NxMx	7	3	4	N/A	Y	Y	UNKNOWN	UNKNOWN	UNKNOWN	UNKNOWN	N/A	N/A	N/A	N/A	N/A	UNKNOWN	2013-08-21	0.02	33.6658	N	N/A	N/A	N/A	N/A	2010-09-01	8.82	2010-10-04	5.22	2010-06-20
TB10.1284_13_B	N/A	N/A	BENIGN	RP	Y	70			N/A		UNKNOWN	61	4.22	7	3	4	N/A	2013-12-01	T1c NxMx	pT3a NxMx	7	3	4	N/A	Y	Y	UNKNOWN	UNKNOWN	UNKNOWN	UNKNOWN	N/A	N/A	N/A	N/A	N/A	UNKNOWN	2013-08-21	0.02	33.6658	N	N/A	N/A	N/A	N/A	2010-09-01	8.82	2010-10-04	5.22	2010-06-20
TB10.1284_G	N/A	N/A	BLOOD	BLOOD	Y	70	N/A	N/A	NA		UNKNOWN	61	4.22	7	3	4	N/A	2013-12-01	T1c NxMx	pT3a NxMx	7	3	4	N/A	Y	Y	UNKNOWN	UNKNOWN	UNKNOWN	UNKNOWN	N/A	N/A	N/A	N/A	N/A	UNKNOWN	2013-08-21	0.02	33.6658	N	N/A	N/A	N/A	N/A	2010-09-01	8.82	2010-10-04	5.22	2010-06-20
TB10.1416_15_T	NRG	ESPLIT	TUMOUR	RP	Y	71	0.05	0.4	0.45	0.1	UNKNOWN	59	4.2	7	3	4	N/A	2013-12-01	T2 N0Mx	pT3a N0Mx	7	3	4	N/A	Y	N	UNKNOWN	UNKNOWN	UNKNOWN	UNKNOWN	N/A	N/A	N/A	N/A	N/A	UNKNOWN	2013-07-28	0.03	32.1205	N	N/A	N/A	N/A	N/A	2010-05-28	4.2	2010-11-01	3.9	2011-01-24
TB10.1416_3_B	NRG; 2N/2R/2G	2ESPLIT	BENIGN	RP	Y	71			N/A		UNKNOWN	59	4.2	7	3	4	N/A	2013-12-01	T2 N0Mx	pT3a N0Mx	7	3	4	N/A	Y	N	UNKNOWN	UNKNOWN	UNKNOWN	UNKNOWN	N/A	N/A	N/A	N/A	N/A	UNKNOWN	2013-07-28	0.03	32.1205	N	N/A	N/A	N/A	N/A	2010-05-28	4.2	2010-11-01	3.9	2011-01-24
TB10.1416_G	N/A	N/A	BLOOD	BLOOD	Y-ICGC TRIPLICATE	71	N/A	N/A	N/A		UNKNOWN	59	4.2	7	3	4	N/A	2013-12-01	T2 N0Mx	pT3a N0Mx	7	3	4	N/A	Y	N	UNKNOWN	UNKNOWN	UNKNOWN	UNKNOWN	N/A	N/A	N/A	N/A	N/A	UNKNOWN	2013-07-28	0.03	32.1205	N	N/A	N/A	N/A	N/A	2010-05-28	4.2	2010-11-01	3.9	2011-01-24
TB11.0081_3_B	N/A	N/A	BENIGN	RP	Y	72			N/A		2010-12-06	63	7.55	7	3	4	N/A	2013-12-01	T1c NxMx	pT3a N0Mx	7	3	4	N/A	Y	N	N	UNKNOWN	UNKNOWN	UNKNOWN	N/A	N/A	N/A	N/A	N/A	UNKNOWN	2013-08-08	0.1	30.8055	N	N/A	N/A	N/A	N/A	2010-12-06	7.55	2011-03-10	0.1	11/08/2011
TB11.0081_8_T	5N +	N	TUMOUR	RP	Y	72	0	0.8	0.2		2010-12-06	63	7.55	7	3	4	N/A	2013-12-01	T1c NxMx	pT3a N0Mx	7	3	4	N/A	Y	N	N	UNKNOWN	UNKNOWN	UNKNOWN	N/A	N/A	N/A	N/A	N/A	UNKNOWN	2013-08-08	0.1	30.8055	N	N/A	N/A	N/A	N/A	2010-12-06	7.55	2011-03-10	0.1	11/08/2011
TB11.0135_10_B	N/A	N/A	BENIGN	RP	Y	73			N/A		UNKNOWN	58	6.6	7	3	4	N/A	2013-12-01	T1c NxMx	pT2c NxMx	7	3	4	N/A	N	N	UNKNOWN	UNKNOWN	UNKNOWN	UNKNOWN	N/A	N/A	N/A	N/A	N/A	UNKNOWN	2013-08-23	0.02	30.937	N	N/A	N/A	N/A	N/A	2010-11-01	6.6	2011-04-21	0.02	2011-11-21
TB11.0135_8_T	2N	N	TUMOUR	RP	Y	73	0.2	0.2	0.6		UNKNOWN	58	6.6	7	3	4	N/A	2013-12-01	T1c NxMx	pT2c NxMx	7	3	4	N/A	N	N	UNKNOWN	UNKNOWN	UNKNOWN	UNKNOWN	N/A	N/A	N/A	N/A	N/A	UNKNOWN	2013-08-23	0.02	30.937	N	N/A	N/A	N/A	N/A	2010-11-01	6.6	2011-04-21	0.02	2011-11-21
TB11.0135_G	N/A	N/A	BLOOD	BLOOD	Y	73	N/A	N/A	NA		UNKNOWN	58	6.6	7	3	4	N/A	2013-12-01	T1c NxMx	pT2c NxMx	7	3	4	N/A	N	N	UNKNOWN	UNKNOWN	UNKNOWN	UNKNOWN	N/A	N/A	N/A	N/A	N/A	UNKNOWN	2013-08-23	0.02	30.937	N	N/A	N/A	N/A	N/A	2010-11-01	6.6	2011-04-21	0.02	2011-11-21
TB11.0205_1_T	2NRG/4N	2ESPLIT	TUMOUR	RP	Y	74	0.05	0.1	0.9		2010-12-15	62	16.8	7	3	4	N/A	2013-12-01	T2c NxMx	pT3a N0MX	7	3	4	N/A	Y	Y	N	UNKNOWN	UNKNOWN	UNKNOWN	N/A	N/A	N/A	N/A	N/A	UNKNOWN	2013-07-31	0.01	29.7534	Y	FORMAL (>0.2)	2011-04-21	0.37	2.4	2010-12-15	16.8	2011-03-21	0.34	2011-04-13
TB11.0205_5_B	N/A	N/A	BENIGN	RP	Y	74			N/A		2010-12-15	62	16.8	7	3	4	N/A	2013-12-01	T2c NxMx	pT3a N0MX	7	3	4	N/A	Y	Y	N	UNKNOWN	UNKNOWN	UNKNOWN	N/A	N/A	N/A	N/A	N/A	UNKNOWN	2013-07-31	0.01	29.7534	Y	FORMAL (>0.2)	2011-04-21	0.37	2.4	2010-12-15	16.8	2011-03-21	0.34	2011-04-13
TB11.0205_G	N/A	N/A	BLOOD	BLOOD	Y-ICGC TRIPLICATE	74	N/A	N/A	N/A		2010-12-15	62	16.8	7	3	4	N/A	2013-12-01	T2c NxMx	pT3a N0MX	7	3	4	N/A	Y	Y	N	UNKNOWN	UNKNOWN	UNKNOWN	N/A	N/A	N/A	N/A	N/A	UNKNOWN	2013-07-31	0.01	29.7534	Y	FORMAL (>0.2)	2011-04-21	0.37	2.4	2010-12-15	16.8	2011-03-21	0.34	2011-04-13
TB11.0308_11_T	2N/2R	2EDEL	TUMOUR	RP	Y	75	0.2	0.3	0.5		UNKNOWN	55	6.07	6	3	3	N/A	2013-12-01	T1c N0Mx	pT3a N0MX	7	3	4	N/A	Y	N	N	UNKNOWN	UNKNOWN	UNKNOWN	N/A	N/A	N/A	N/A	N/A	UNKNOWN	2013-02-02	0.01	23.1781	N	N/A	N/A	N/A	N/A	2010-12-13	6.07	2011-08-31	0.01	2011-12-13
TB11.0308_2_B	N/A	N/A	BENIGN	RP	Y	75			N/A		UNKNOWN	55	6.07	6	3	3	N/A	2013-12-01	T1c N0Mx	pT3a N0MX	7	3	4	N/A	Y	N	N	UNKNOWN	UNKNOWN	UNKNOWN	N/A	N/A	N/A	N/A	N/A	UNKNOWN	2013-02-02	0.01	23.1781	N	N/A	N/A	N/A	N/A	2010-12-13	6.07	2011-08-31	0.01	2011-12-13
TB11.0308_G	N/A	N/A	BLOOD	BLOOD	Y	75	N/A	N/A	NA		UNKNOWN	55	6.07	6	3	3	N/A	2013-12-01	T1c N0Mx	pT3a N0MX	7	3	4	N/A	Y	N	N	UNKNOWN	UNKNOWN	UNKNOWN	N/A	N/A	N/A	N/A	N/A	UNKNOWN	2013-02-02	0.01	23.1781	N	N/A	N/A	N/A	N/A	2010-12-13	6.07	2011-08-31	0.01	2011-12-13
TB11.0340_1_T	NR	EDEL	TUMOUR	RP	Y	76	0.15	0.2	0.7		2011-02-16	48	6.92	7	3	4	N/A	2013-12-01	T2b N0Mx	pT3a N0MX	7	3	4	N/A	Y	N	N	UNKNOWN	UNKNOWN	UNKNOWN	N/A	N/A	N/A	N/A	N/A	UNKNOWN	2013-08-23	0.03	29.589	N	N/A	N/A	N/A	N/A	2011-02-01	9	2011-02-16	6.92	2011-04-18
TB11.0340_2_B	N/A	N/A	BENIGN	RP	Y	76			N/A		2011-02-16	48	6.92	7	3	4	N/A	2013-12-01	T2b N0Mx	pT3a N0MX	7	3	4	N/A	Y	N	N	UNKNOWN	UNKNOWN	UNKNOWN	N/A	N/A	N/A	N/A	N/A	UNKNOWN	2013-08-23	0.03	29.589	N	N/A	N/A	N/A	N/A	2011-02-01	9	2011-02-16	6.92	2011-04-18
TB11.0340_G	N/A	N/A	BLOOD	BLOOD	Y-ICGC TRIPLICATE	76	N/A	N/A	N/A		2011-02-16	48	6.92	7	3	4	N/A	2013-12-01	T2b N0Mx	pT3a N0MX	7	3	4	N/A	Y	N	N	UNKNOWN	UNKNOWN	UNKNOWN	N/A	N/A	N/A	N/A	N/A	UNKNOWN	2013-08-23	0.03	29.589	N	N/A	N/A	N/A	N/A	2011-02-01	9	2011-02-16	6.92	2011-04-18
TB11.0387_14_T	2N	N	TUMOUR	RP	Y	77	0.1	0.3	0.6		2009-01-01	57	8.5	7	4	3	N/A	2013-12-01	T1c NxMx	pT3a NxMx	7	4	3	N/A	Y	N	UNKNOWN	UNKNOWN	UNKNOWN	UNKNOWN	N/A	N/A	N/A	N/A	N/A	UNKNOWN	2013-10-05	0.04	30.7726	Y	TRIGGERED EBRT	2013-01-29	0.16	22.5863	2009-01-01	5.2	2010-04-12	8.5	2010-11-29
TB11.0387_2_B	2N/4N	N	BENIGN	RP	Y	77			N/A		2009-01-01	57	8.5	7	4	3	N/A	2013-12-01	T1c NxMx	pT3a NxMx	7	4	3	N/A	Y	N	UNKNOWN	UNKNOWN	UNKNOWN	UNKNOWN	N/A	N/A	N/A	N/A	N/A	UNKNOWN	2013-10-05	0.04	30.7726	Y	TRIGGERED EBRT	2013-01-29	0.16	22.5863	2009-01-01	5.2	2010-04-12	8.5	2010-11-29
TB11.0387_G	N/A	N/A	BLOOD	BLOOD	Y-ICGC TRIPLICATE	77	N/A	N/A	N/A		2009-01-01	57	8.5	7	4	3	N/A	2013-12-01	T1c NxMx	pT3a NxMx	7	4	3	N/A	Y	N	UNKNOWN	UNKNOWN	UNKNOWN	UNKNOWN	N/A	N/A	N/A	N/A	N/A	UNKNOWN	2013-10-05	0.04	30.7726	Y	TRIGGERED EBRT	2013-01-29	0.16	22.5863	2009-01-01	5.2	2010-04-12	8.5	2010-11-29
TB11.0461_1_T	2N/2R/2G	2ESPLIT	TUMOUR	RP	Y	78	0.1	0.4	0.5	0.05	2011-03-07	68	11.5	7	4	3	N/A	2013-12-01	T3a N0Mx	pT3a N0MX	7	4	3	N/A	Y	N	N	UNKNOWN	UNKNOWN	UNKNOWN	N/A	N/A	N/A	N/A	N/A	UNKNOWN	2013-08-23	0.02	28.8658	Y	FORMAL (>0.2)	2011-05-21	0.43	1.74247	2011-02-04	11.5	2011-03-21	14.23	2011-05-16
TB11.0461_3_B	N/A	N/A	BENIGN	RP	Y	78			N/A		2011-03-07	68	11.5	7	4	3	N/A	2013-12-01	T3a N0Mx	pT3a N0MX	7	4	3	N/A	Y	N	N	UNKNOWN	UNKNOWN	UNKNOWN	N/A	N/A	N/A	N/A	N/A	UNKNOWN	2013-08-23	0.02	28.8658	Y	FORMAL (>0.2)	2011-05-21	0.43	1.74247	2011-02-04	11.5	2011-03-21	14.23	2011-05-16
TB11.0461_G	N/A	N/A	BLOOD	BLOOD	Y	78	N/A	N/A	NA		2011-03-07	68	11.5	7	4	3	N/A	2013-12-01	T3a N0Mx	pT3a N0MX	7	4	3	N/A	Y	N	N	UNKNOWN	UNKNOWN	UNKNOWN	N/A	N/A	N/A	N/A	N/A	UNKNOWN	2013-08-23	0.02	28.8658	Y	FORMAL (>0.2)	2011-05-21	0.43	1.74247	2011-02-04	11.5	2011-03-21	14.23	2011-05-16
TB11.0598_17_B	3N/4N	N	BENIGN	RP	Y	79			N/A		2011-06-06	67	7	8	3	5	N/A	2013-12-01	T1c NxMx	pT3a N0Mx	8	3	5	N/A	Y	N	N	UNKNOWN	UNKNOWN	UNKNOWN	N/A	N/A	N/A	N/A	N/A	UNKNOWN	2013-08-23	0.6	28.3397	Y	FORMAL (>0.2)	2011-07-20	0.36	3.18904	2011-02-07	7	2011-06-06	0.32	2011-07-20
TB11.0598_2_T	2N	N	TUMOUR	RP	Y	79	0.05	0.05	0.9		2011-06-06	67	7	8	3	5	N/A	2013-12-01	T1c NxMx	pT3a N0Mx	8	3	5	N/A	Y	N	N	UNKNOWN	UNKNOWN	UNKNOWN	N/A	N/A	N/A	N/A	N/A	UNKNOWN	2013-08-23	0.6	28.3397	Y	FORMAL (>0.2)	2011-07-20	0.36	3.18904	2011-02-07	7	2011-06-06	0.32	2011-07-20
TB11.0598_G	N/A	N/A	BLOOD	BLOOD	Y-ICGC TRIPLICATE	79	N/A	N/A	N/A		2011-06-06	67	7	8	3	5	N/A	2013-12-01	T1c NxMx	pT3a N0Mx	8	3	5	N/A	Y	N	N	UNKNOWN	UNKNOWN	UNKNOWN	N/A	N/A	N/A	N/A	N/A	UNKNOWN	2013-08-23	0.6	28.3397	Y	FORMAL (>0.2)	2011-07-20	0.36	3.18904	2011-02-07	7	2011-06-06	0.32	2011-07-20
TB11.0637_2_B	N/A	N/A	BENIGN	RP	Y	125			N/A		2010-12-20	64	8.6	7	3	4	N/A	2013-12-01	T1c NxMx	pT2c N0Mx	7	3	4	N/A	N	Y	N	UNKNOWN	UNKNOWN	UNKNOWN	N/A	N/A	N/A	N/A	N/A	UNKNOWN	2013-08-23	0.1	28.1096	N	N/A	2011-07-08	0.07	2.56438	2010-12-20	8.6	2011-05-27	0.04	2011-07-08
TB11.0637_8_T	2N	N	TUMOUR	RP	Y	125	0.05	0.1	0.9		2010-12-20	64	8.6	7	3	4	N/A	2013-12-01	T1c NxMx	pT2c N0Mx	7	3	4	N/A	N	Y	N	UNKNOWN	UNKNOWN	UNKNOWN	N/A	N/A	N/A	N/A	N/A	UNKNOWN	2013-08-23	0.1	28.1096	N	N/A	2011-07-08	0.07	2.56438	2010-12-20	8.6	2011-05-27	0.04	2011-07-08
TB11.0637_G	N/A	N/A	BLOOD	BLOOD	Y-ICGC TRIPLICATE	125	N/A	N/A	N/A		2010-12-20	64	8.6	7	3	4	N/A	2013-12-01	T1c NxMx	pT2c N0Mx	7	3	4	N/A	N	Y	N	UNKNOWN	UNKNOWN	UNKNOWN	N/A	N/A	N/A	N/A	N/A	UNKNOWN	2013-08-23	0.1	28.1096	N	N/A	2011-07-08	0.07	2.56438	2010-12-20	8.6	2011-05-27	0.04	2011-07-08
TB11.0675_1_B	N/A	N/A	BENIGN	RP	Y	80			N/A		UNKNOWN	56	6.1	7	3	4	N/A	2013-12-01	T1c NxMx	pT2c NxMx	7	3	4	N/A	N	N	UNKNOWN	UNKNOWN	UNKNOWN	UNKNOWN	N/A	N/A	N/A	N/A	N/A	UNKNOWN	2013-08-02	0.002	27.0247	N	N/A	N/A	N/A	N/A	2010-12-21	6.1	2011-06-30	0.02	2012-01-16
TB11.0675_12_T	NR	EDEL	TUMOUR	RP	Y	80	0.05	0.15	0.8		UNKNOWN	56	6.1	7	3	4	N/A	2013-12-01	T1c NxMx	pT2c NxMx	7	3	4	N/A	N	N	UNKNOWN	UNKNOWN	UNKNOWN	UNKNOWN	N/A	N/A	N/A	N/A	N/A	UNKNOWN	2013-08-02	0.002	27.0247	N	N/A	N/A	N/A	N/A	2010-12-21	6.1	2011-06-30	0.02	2012-01-16
TB11.0675_G	N/A	N/A	BLOOD	BLOOD	Y-ICGC TRIPLICATE	80	N/A	N/A	N/A		UNKNOWN	56	6.1	7	3	4	N/A	2013-12-01	T1c NxMx	pT2c NxMx	7	3	4	N/A	N	N	UNKNOWN	UNKNOWN	UNKNOWN	UNKNOWN	N/A	N/A	N/A	N/A	N/A	UNKNOWN	2013-08-02	0.002	27.0247	N	N/A	N/A	N/A	N/A	2010-12-21	6.1	2011-06-30	0.02	2012-01-16
TB11.0695_12_B	N/A	N/A	BENIGN	RP	Y	81			N/A		2011-03-07	44	4.3	6	3	3	N/A	2013-12-01	T1c NxMx	pT3a N0Mx	6	3	3	N/A	Y	N	N	UNKNOWN	UNKNOWN	UNKNOWN	N/A	N/A	N/A	N/A	N/A	UNKNOWN	2013-08-04	0.02	27.0247	N	N/A	N/A	N/A	N/A	2011-03-07	4.3	2011-06-27	0.02	2011-10-03
TB11.0695_9_T	2N	N	TUMOUR	RP	Y	81	0.05	0.5	0.5		2011-03-07	44	4.3	6	3	3	N/A	2013-12-01	T1c NxMx	pT3a N0Mx	6	3	3	N/A	Y	N	N	UNKNOWN	UNKNOWN	UNKNOWN	N/A	N/A	N/A	N/A	N/A	UNKNOWN	2013-08-04	0.02	27.0247	N	N/A	N/A	N/A	N/A	2011-03-07	4.3	2011-06-27	0.02	2011-10-03
TB11.0695_G	N/A	N/A	BLOOD	BLOOD	Y-ICGC TRIPLICATE	81	N/A	N/A	N/A		2011-03-07	44	4.3	6	3	3	N/A	2013-12-01	T1c NxMx	pT3a N0Mx	6	3	3	N/A	Y	N	N	UNKNOWN	UNKNOWN	UNKNOWN	N/A	N/A	N/A	N/A	N/A	UNKNOWN	2013-08-04	0.02	27.0247	N	N/A	N/A	N/A	N/A	2011-03-07	4.3	2011-06-27	0.02	2011-10-03
TB11.0753_10_T	UNKNOWN	UNKNOWN	TUMOUR	RP	Y	82	0.05	0.2	0.75		UNKNOWN	50	8.3	7	3	4	N/A	2013-12-01	T1c NxMx	pT2c N0Mx	7	3	4	N/A	N	N	N	UNKNOWN	UNKNOWN	UNKNOWN	N/A	N/A	N/A	N/A	N/A	UNKNOWN	2012-08-23	0.01	15.2877	N	N/A	N/A	N/A	N/A	2011-02-01	8.3	2011-06-06	0.02	2011-06-27
TB11.0753_11_B	N/A	N/A	BENIGN	RP	Y	82			N/A		UNKNOWN	50	8.3	7	3	4	N/A	2013-12-01	T1c NxMx	pT2c N0Mx	7	3	4	N/A	N	N	N	UNKNOWN	UNKNOWN	UNKNOWN	N/A	N/A	N/A	N/A	N/A	UNKNOWN	2012-08-23	0.01	15.2877	N	N/A	N/A	N/A	N/A	2011-02-01	8.3	2011-06-06	0.02	2011-06-27
TB11.0753_G	N/A	N/A	BLOOD	BLOOD	Y-ICGC TRIPLICATE	82	N/A	N/A	N/A		UNKNOWN	50	8.3	7	3	4	N/A	2013-12-01	T1c NxMx	pT2c N0Mx	7	3	4	N/A	N	N	N	UNKNOWN	UNKNOWN	UNKNOWN	N/A	N/A	N/A	N/A	N/A	UNKNOWN	2012-08-23	0.01	15.2877	N	N/A	N/A	N/A	N/A	2011-02-01	8.3	2011-06-06	0.02	2011-06-27
TB11.1035_1_B	2N/3N/4N/5N	N	BENIGN	RP	Y	83			N/A		UNKNOWN	73	5.2	8	3	5	N/A	2013-12-01	T2N0M0	pT2c NxMx	8	3	5	N/A	N	N	UNKNOWN	UNKNOWN	UNKNOWN	UNKNOWN	N/A	N/A	N/A	N/A	N/A	UNKNOWN	2013-08-23	0.2	25.7753	N	N/A	N/A	N/A	N/A	2011-06-06	5.2	2011-08-16	0.02	2011-11-07
TB11.1035_12_T	2N	N	TUMOUR	RP	Y	83	0.05	0.05	0.9		UNKNOWN	73	5.2	8	3	5	N/A	2013-12-01	T2N0M0	pT2c NxMx	8	3	5	N/A	N	N	UNKNOWN	UNKNOWN	UNKNOWN	UNKNOWN	N/A	N/A	N/A	N/A	N/A	UNKNOWN	2013-08-23	0.2	25.7753	N	N/A	N/A	N/A	N/A	2011-06-06	5.2	2011-08-16	0.02	2011-11-07
TB11.1035_G	N/A	N/A	BLOOD	BLOOD	Y-ICGC TRIPLICATE	83	N/A	N/A	N/A		UNKNOWN	73	5.2	8	3	5	N/A	2013-12-01	T2N0M0	pT2c NxMx	8	3	5	N/A	N	N	UNKNOWN	UNKNOWN	UNKNOWN	UNKNOWN	N/A	N/A	N/A	N/A	N/A	UNKNOWN	2013-08-23	0.2	25.7753	N	N/A	N/A	N/A	N/A	2011-06-06	5.2	2011-08-16	0.02	2011-11-07
TB11.1083_17_B	N/A	N/A	BENIGN	RP	Y	84			N/A		2011-02-14	60	10	7	3	4	N/A	2013-12-01	T1c NxMx	pT3a NxMx	7	3	4	N/A	Y	N	UNKNOWN	UNKNOWN	UNKNOWN	UNKNOWN	N/A	N/A	N/A	N/A	N/A	UNKNOWN	2013-05-17	0.02	22.2247	N	N/A	N/A	N/A	N/A	2011-02-14	10	2011-04-26	12	2011-08-22
TB11.1083_6_T	2N	N	TUMOUR	RP	Y	84	0.05	0.2	0.8		2011-02-14	60	10	7	3	4	N/A	2013-12-01	T1c NxMx	pT3a NxMx	7	3	4	N/A	Y	N	UNKNOWN	UNKNOWN	UNKNOWN	UNKNOWN	N/A	N/A	N/A	N/A	N/A	UNKNOWN	2013-05-17	0.02	22.2247	N	N/A	N/A	N/A	N/A	2011-02-14	10	2011-04-26	12	2011-08-22
TB11.1083_G	N/A	N/A	BLOOD	BLOOD	Y	84	N/A	N/A	NA		2011-02-14	60	10	7	3	4	N/A	2013-12-01	T1c NxMx	pT3a NxMx	7	3	4	N/A	Y	N	UNKNOWN	UNKNOWN	UNKNOWN	UNKNOWN	N/A	N/A	N/A	N/A	N/A	UNKNOWN	2013-05-17	0.02	22.2247	N	N/A	N/A	N/A	N/A	2011-02-14	10	2011-04-26	12	2011-08-22
TB11.1437_2_B	2N	N	BENIGN	RP	Y	85			N/A		UNKNOWN	62	12.08	7	3	4	N/A	2013-12-01	T2a N1M0	pT3b N1Mx	7	3	4	N/A	Y	Y	Y	UNKNOWN	UNKNOWN	UNKNOWN	N/A	N/A	N/A	N/A	N/A	UNKNOWN	2013-11-11	0.02	26.3342	N	N/A	N/A	N/A	N/A	2011-06-30	12.8	2011-10-24	0.03	2011-11-25
TB11.1437_8_T	2N	N	TUMOUR	RP	Y	85	0.1	0.5	0.4	0.05	UNKNOWN	62	12.08	7	3	4	N/A	2013-12-01	T2a N1M0	pT3b N1Mx	7	3	4	N/A	Y	Y	Y	UNKNOWN	UNKNOWN	UNKNOWN	N/A	N/A	N/A	N/A	N/A	UNKNOWN	2013-11-11	0.02	26.3342	N	N/A	N/A	N/A	N/A	2011-06-30	12.8	2011-10-24	0.03	2011-11-25
TB11.1437_G	N/A	N/A	BLOOD	BLOOD	Y	85	N/A	N/A	NA		UNKNOWN	62	12.08	7	3	4	N/A	2013-12-01	T2a N1M0	pT3b N1Mx	7	3	4	N/A	Y	Y	Y	UNKNOWN	UNKNOWN	UNKNOWN	N/A	N/A	N/A	N/A	N/A	UNKNOWN	2013-11-11	0.02	26.3342	N	N/A	N/A	N/A	N/A	2011-06-30	12.8	2011-10-24	0.03	2011-11-25
TB11.1447_10_T	NR	EDEL	TUMOUR	RP	Y	86	0.15	0.35	0.5	0.05	UNKNOWN	52	13	7	4	3	N/A	2013-12-01	T1c NxMx	pT2c N0Mx	7	4	3	N/A	N	N	N	UNKNOWN	UNKNOWN	UNKNOWN	N/A	N/A	N/A	N/A	N/A	UNKNOWN	2013-02-04	0.01	16.9973	N	N/A	N/A	N/A	N/A	2011-07-25	13	2011-10-17	0.02	2012-06-19
TB11.1447_2_B	2N/2R/NR	2EDEL	BENIGN	RP	Y	86			N/A		UNKNOWN	52	13	7	4	3	N/A	2013-12-01	T1c NxMx	pT2c N0Mx	7	4	3	N/A	N	N	N	UNKNOWN	UNKNOWN	UNKNOWN	N/A	N/A	N/A	N/A	N/A	UNKNOWN	2013-02-04	0.01	16.9973	N	N/A	N/A	N/A	N/A	2011-07-25	13	2011-10-17	0.02	2012-06-19
TB11.1447_G	N/A	N/A	BLOOD	BLOOD	Y-ICGC TRIPLICATE	86	N/A	N/A	N/A		UNKNOWN	52	13	7	4	3	N/A	2013-12-01	T1c NxMx	pT2c N0Mx	7	4	3	N/A	N	N	N	UNKNOWN	UNKNOWN	UNKNOWN	N/A	N/A	N/A	N/A	N/A	UNKNOWN	2013-02-04	0.01	16.9973	N	N/A	N/A	N/A	N/A	2011-07-25	13	2011-10-17	0.02	2012-06-19
TB11.1693_12_B	N/A	N/A	BENIGN	RP	Y	87			N/A		UNKNOWN	73	7.2	7	3	4	N/A	2013-12-01	T2b N0M0	pT2c NxMx	7	3	4	N/A	N	N	UNKNOWN	UNKNOWN	UNKNOWN	UNKNOWN	N/A	N/A	N/A	N/A	N/A	UNKNOWN	2013-01-13	0.02	15.2877	N	N/A	N/A	N/A	N/A	2010-02-08	7.2	2011-07-12	7.2	2011-09-23
TB11.1693_6_T	2N	N	TUMOUR	RP	Y	87	0	0.5	0.5		UNKNOWN	73	7.2	7	3	4	N/A	2013-12-01	T2b N0M0	pT2c NxMx	7	3	4	N/A	N	N	UNKNOWN	UNKNOWN	UNKNOWN	UNKNOWN	N/A	N/A	N/A	N/A	N/A	UNKNOWN	2013-01-13	0.02	15.2877	N	N/A	N/A	N/A	N/A	2010-02-08	7.2	2011-07-12	7.2	2011-09-23
TB11.1693_G	N/A	N/A	BLOOD	BLOOD	Y	87	N/A	N/A	NA		UNKNOWN	73	7.2	7	3	4	N/A	2013-12-01	T2b N0M0	pT2c NxMx	7	3	4	N/A	N	N	UNKNOWN	UNKNOWN	UNKNOWN	UNKNOWN	N/A	N/A	N/A	N/A	N/A	UNKNOWN	2013-01-13	0.02	15.2877	N	N/A	N/A	N/A	N/A	2010-02-08	7.2	2011-07-12	7.2	2011-09-23
TB11.1766_15_B	2N	N	BENIGN	RP	Y	88			N/A		UNKNOWN	70	17.4	8	3	5	N/A	2013-12-01	T1c NxMx	pT2c N0Mx	8	3	5	N/A	N	N	N	UNKNOWN	UNKNOWN	UNKNOWN	N/A	N/A	N/A	N/A	N/A	UNKNOWN	2013-08-23	0.1	22.3233	N	N/A	N/A	N/A	N/A	2011-06-23	17.4	2011-09-06	20.74	2011-12-23
TB11.1766_28_T	2N	N	TUMOUR	RP	Y	88	0.05	0.3	0.65		UNKNOWN	70	17.4	8	3	5	N/A	2013-12-01	T1c NxMx	pT2c N0Mx	8	3	5	N/A	N	N	N	UNKNOWN	UNKNOWN	UNKNOWN	N/A	N/A	N/A	N/A	N/A	UNKNOWN	2013-08-23	0.1	22.3233	N	N/A	N/A	N/A	N/A	2011-06-23	17.4	2011-09-06	20.74	2011-12-23
TB11.1766_G	N/A	N/A	BLOOD	BLOOD	Y-ICGC TRIPLICATE	88	N/A	N/A	N/A		UNKNOWN	70	17.4	8	3	5	N/A	2013-12-01	T1c NxMx	pT2c N0Mx	8	3	5	N/A	N	N	N	UNKNOWN	UNKNOWN	UNKNOWN	N/A	N/A	N/A	N/A	N/A	UNKNOWN	2013-08-23	0.1	22.3233	N	N/A	N/A	N/A	N/A	2011-06-23	17.4	2011-09-06	20.74	2011-12-23
TB11.1833_14_B	N/A	N/A	BENIGN	RP	Y	89			N/A		UNKNOWN	66	10	7	3	4	N/A	2013-12-01	T1c NxMx	pT3a N0Mx	7	3	4	N/A	Y	N	N	UNKNOWN	UNKNOWN	UNKNOWN	N/A	N/A	N/A	N/A	N/A	UNKNOWN	2013-02-02	0.1	15.4521	N	N/A	N/A	N/A	N/A	2011-09-05	10.3	2012-03-02	0.02	2011-12-19
TB11.1833_17_T	2N	N	TUMOUR	RP	Y	89	0.05	0.1	0.85		UNKNOWN	66	10	7	3	4	N/A	2013-12-01	T1c NxMx	pT3a N0Mx	7	3	4	N/A	Y	N	N	UNKNOWN	UNKNOWN	UNKNOWN	N/A	N/A	N/A	N/A	N/A	UNKNOWN	2013-02-02	0.1	15.4521	N	N/A	N/A	N/A	N/A	2011-09-05	10.3	2012-03-02	0.02	2011-12-19
TB11.1833_G	N/A	N/A	BLOOD	BLOOD	Y-ICGC TRIPLICATE	89	N/A	N/A	N/A		UNKNOWN	66	10	7	3	4	N/A	2013-12-01	T1c NxMx	pT3a N0Mx	7	3	4	N/A	Y	N	N	UNKNOWN	UNKNOWN	UNKNOWN	N/A	N/A	N/A	N/A	N/A	UNKNOWN	2013-02-02	0.1	15.4521	N	N/A	N/A	N/A	N/A	2011-09-05	10.3	2012-03-02	0.02	2011-12-19
TB11.1861_1_B	N/A	N/A	BENIGN	RP	Y	90			N/A		UNKNOWN	52	4	7	3	4	N/A	2013-12-01	T1c NXMX	pT3a N0MX	7	3	4	N/A	Y	N	N	UNKNOWN	UNKNOWN	UNKNOWN	N/A	N/A	N/A	N/A	N/A	UNKNOWN	2013-09-02	0.02	22.2904	N	N/A	N/A	N/A	N/A	2011-08-22	4	2012-06-07	0.02	2013-01-31
TB11.1861_11_T	N/2R	2EDEL	TUMOUR	RP	Y	90	0.1	0.5	0.4		UNKNOWN	52	4	7	3	4	N/A	2013-12-01	T1c NXMX	pT3a N0MX	7	3	4	N/A	Y	N	N	UNKNOWN	UNKNOWN	UNKNOWN	N/A	N/A	N/A	N/A	N/A	UNKNOWN	2013-09-02	0.02	22.2904	N	N/A	N/A	N/A	N/A	2011-08-22	4	2012-06-07	0.02	2013-01-31
TB11.1861_G	N/A	N/A	BLOOD	BLOOD	Y	90	N/A	N/A	NA		UNKNOWN	52	4	7	3	4	N/A	2013-12-01	T1c NXMX	pT3a N0MX	7	3	4	N/A	Y	N	N	UNKNOWN	UNKNOWN	UNKNOWN	N/A	N/A	N/A	N/A	N/A	UNKNOWN	2013-09-02	0.02	22.2904	N	N/A	N/A	N/A	N/A	2011-08-22	4	2012-06-07	0.02	2013-01-31
TB11.1889_15_B	N/A	N/A	BENIGN	RP	Y	91			N/A		UNKNOWN	65	5	6	3	3	N/A	2013-12-01	T2 N0M0	pT2c N0Mx	6	3	3	N/A	N	N	N	UNKNOWN	UNKNOWN	UNKNOWN	N/A	N/A	N/A	N/A	N/A	UNKNOWN	2013-02-01	0.02	15.2219	N	N/A	N/A	N/A	N/A	2004-09-02	1.5	2010-08-03	3.7	2011-06-20
TB11.1889_3_T	NR	EDEL	TUMOUR	RP	Y	91	0.05	0.25	0.7		UNKNOWN	65	5	6	3	3	N/A	2013-12-01	T2 N0M0	pT2c N0Mx	6	3	3	N/A	N	N	N	UNKNOWN	UNKNOWN	UNKNOWN	N/A	N/A	N/A	N/A	N/A	UNKNOWN	2013-02-01	0.02	15.2219	N	N/A	N/A	N/A	N/A	2004-09-02	1.5	2010-08-03	3.7	2011-06-20
TB11.1889_G	N/A	N/A	BLOOD	BLOOD	Y-ICGC TRIPLICATE	91	N/A	N/A	N/A		UNKNOWN	65	5	6	3	3	N/A	2013-12-01	T2 N0M0	pT2c N0Mx	6	3	3	N/A	N	N	N	UNKNOWN	UNKNOWN	UNKNOWN	N/A	N/A	N/A	N/A	N/A	UNKNOWN	2013-02-01	0.02	15.2219	N	N/A	N/A	N/A	N/A	2004-09-02	1.5	2010-08-03	3.7	2011-06-20
TB11.1912_2_T	NRG	ESPLIT	TUMOUR	RP	Y	92	0.05	0.1	0.85	0.05	UNKNOWN	64	7.57	7	3	4	N/A	2013-12-01	T1c NxMx	pT3a N0Mx	7	3	4	N/A	Y	N	N	UNKNOWN	UNKNOWN	UNKNOWN	N/A	N/A	N/A	N/A	N/A	UNKNOWN	2013-08-23	0.02	21.7315	N	N/A	N/A	N/A	N/A	2011-10-03	7.57	2011-12-20	0.02	2012-05-03
TB11.1912_20_B	N/A	N/A	BENIGN	RP	Y	92			N/A		UNKNOWN	64	7.57	7	3	4	N/A	2013-12-01	T1c NxMx	pT3a N0Mx	7	3	4	N/A	Y	N	N	UNKNOWN	UNKNOWN	UNKNOWN	N/A	N/A	N/A	N/A	N/A	UNKNOWN	2013-08-23	0.02	21.7315	N	N/A	N/A	N/A	N/A	2011-10-03	7.57	2011-12-20	0.02	2012-05-03
TB11.1912_G	N/A	N/A	BLOOD	BLOOD	Y-ICGC TRIPLICATE	92	N/A	N/A	N/A		UNKNOWN	64	7.57	7	3	4	N/A	2013-12-01	T1c NxMx	pT3a N0Mx	7	3	4	N/A	Y	N	N	UNKNOWN	UNKNOWN	UNKNOWN	N/A	N/A	N/A	N/A	N/A	UNKNOWN	2013-08-23	0.02	21.7315	N	N/A	N/A	N/A	N/A	2011-10-03	7.57	2011-12-20	0.02	2012-05-03
TB11.1943_1_B	N/A	N/A	BENIGN	RP	Y	93			N/A		UNKNOWN	58	4.67	7	3	4	N/A	2013-12-01	T1c NxMx	pT3a N0MX	7	3	4	N/A	Y	Y	N	UNKNOWN	UNKNOWN	UNKNOWN	N/A	N/A	N/A	N/A	N/A	UNKNOWN	2013-08-09	0.02	21.2055	N	N/A	N/A	N/A	N/A	2010-05-19	4.8	2011-02-02	4.67	2011-10-03
TB11.1943_12_T	NR	EDEL	TUMOUR	RP	Y	93	0.2	0.3	0.5	0.05	UNKNOWN	58	4.67	7	3	4	N/A	2013-12-01	T1c NxMx	pT3a N0MX	7	3	4	N/A	Y	Y	N	UNKNOWN	UNKNOWN	UNKNOWN	N/A	N/A	N/A	N/A	N/A	UNKNOWN	2013-08-09	0.02	21.2055	N	N/A	N/A	N/A	N/A	2010-05-19	4.8	2011-02-02	4.67	2011-10-03
TB11.1943_G	N/A	N/A	BLOOD	BLOOD	Y-ICGC TRIPLICATE	93	N/A	N/A	N/A		UNKNOWN	58	4.67	7	3	4	N/A	2013-12-01	T1c NxMx	pT3a N0MX	7	3	4	N/A	Y	Y	N	UNKNOWN	UNKNOWN	UNKNOWN	N/A	N/A	N/A	N/A	N/A	UNKNOWN	2013-08-09	0.02	21.2055	N	N/A	N/A	N/A	N/A	2010-05-19	4.8	2011-02-02	4.67	2011-10-03
TB11.2182_1_T	2N	N	TUMOUR	RP	Y	94	0.3	0.45	0.25		2011-11-07	60	6.8	7	3	4	N/A	2013-12-01	T1c NxMx	pT2c N0Mx	7	3	4	N/A	N	N	N	UNKNOWN	UNKNOWN	UNKNOWN	N/A	N/A	N/A	N/A	N/A	UNKNOWN	2013-08-23	0.11	20.7123	Y	Early (0.02-0.2)	2013-08-23	0.11	20.7123	2011-10-06	6.8	2012-01-16	0.08	2012-07-02
TB11.2182_9_B	N/A	N/A	BENIGN	RP	Y	94			N/A		2011-11-07	60	6.8	7	3	4	N/A	2013-12-01	T1c NxMx	pT2c N0Mx	7	3	4	N/A	N	N	N	UNKNOWN	UNKNOWN	UNKNOWN	N/A	N/A	N/A	N/A	N/A	UNKNOWN	2013-08-23	0.11	20.7123	Y	Early (0.02-0.2)	2013-08-23	0.11	20.7123	2011-10-06	6.8	2012-01-16	0.08	2012-07-02
TB11.2230_16_B	N/A	N/A	BENIGN	RP	Y	95			N/A		UNKNOWN	62	5.4	7	3	4	N/A	2013-12-01	T1c NxMx	pT3a N0MX	7	3	4	N/A	Y	N	N	UNKNOWN	UNKNOWN	UNKNOWN	N/A	N/A	N/A	N/A	N/A	UNKNOWN	2013-02-25	0.02	14.6301	N	N/A	N/A	N/A	N/A	2011-10-26	5.4	2012-02-03	0.02	2012-03-23
TB11.2230_2_T	NR	EDEL	TUMOUR	RP	Y	95	0.25	0.15	0.6		UNKNOWN	62	5.4	7	3	4	N/A	2013-12-01	T1c NxMx	pT3a N0MX	7	3	4	N/A	Y	N	N	UNKNOWN	UNKNOWN	UNKNOWN	N/A	N/A	N/A	N/A	N/A	UNKNOWN	2013-02-25	0.02	14.6301	N	N/A	N/A	N/A	N/A	2011-10-26	5.4	2012-02-03	0.02	2012-03-23
TB11.2230_G	N/A	N/A	BLOOD	BLOOD	Y-ICGC TRIPLICATE	95	N/A	N/A	N/A		UNKNOWN	62	5.4	7	3	4	N/A	2013-12-01	T1c NxMx	pT3a N0MX	7	3	4	N/A	Y	N	N	UNKNOWN	UNKNOWN	UNKNOWN	N/A	N/A	N/A	N/A	N/A	UNKNOWN	2013-02-25	0.02	14.6301	N	N/A	N/A	N/A	N/A	2011-10-26	5.4	2012-02-03	0.02	2012-03-23
TB11.2279_1_B	NR	EDEL	BENIGN	RP	Y	96			N/A		UNKNOWN	55	6.46	7	4	3	N/A	2013-12-01	T1c NxMx	pT3a NxMx	7	4	3	N/A	Y	N	UNKNOWN	UNKNOWN	UNKNOWN	UNKNOWN	N/A	N/A	N/A	N/A	N/A	UNKNOWN	2013-09-23	0.02	21.2712	N	N/A	N/A	N/A	N/A	2011-09-02	6.46	2011-09-22	7.28	2012-07-06
TB11.2279_13_T	NR	EDEL	TUMOUR	RP	Y	96	0.5	0.3	0.2		UNKNOWN	55	6.46	7	4	3	N/A	2013-12-01	T1c NxMx	pT3a NxMx	7	4	3	N/A	Y	N	UNKNOWN	UNKNOWN	UNKNOWN	UNKNOWN	N/A	N/A	N/A	N/A	N/A	UNKNOWN	2013-09-23	0.02	21.2712	N	N/A	N/A	N/A	N/A	2011-09-02	6.46	2011-09-22	7.28	2012-07-06
TB11.2279_G	N/A	N/A	BLOOD	BLOOD	Y	96	N/A	N/A	NA		UNKNOWN	55	6.46	7	4	3	N/A	2013-12-01	T1c NxMx	pT3a NxMx	7	4	3	N/A	Y	N	UNKNOWN	UNKNOWN	UNKNOWN	UNKNOWN	N/A	N/A	N/A	N/A	N/A	UNKNOWN	2013-09-23	0.02	21.2712	N	N/A	N/A	N/A	N/A	2011-09-02	6.46	2011-09-22	7.28	2012-07-06
TB11.2442_1_B	N/A	N/A	BENIGN	RP	Y	97			N/A		UNKNOWN	59	6.3	7	3	4	N/A	2013-12-01	T1c NxMx	pT3a N0Mx	7	3	4	N/A	Y	Y	N	UNKNOWN	UNKNOWN	UNKNOWN	N/A	N/A	N/A	N/A	N/A	UNKNOWN	2013-08-22	0.04	20.0219	N	N/A	N/A	N/A	N/A	2007-06-27	3.9	2007-12-04	3.9	2008-10-10
TB11.2442_19_T	2N	N	TUMOUR	RP	Y	97	0.05	0.3	0.7		UNKNOWN	59	6.3	7	3	4	N/A	2013-12-01	T1c NxMx	pT3a N0Mx	7	3	4	N/A	Y	Y	N	UNKNOWN	UNKNOWN	UNKNOWN	N/A	N/A	N/A	N/A	N/A	UNKNOWN	2013-08-22	0.04	20.0219	N	N/A	N/A	N/A	N/A	2007-06-27	3.9	2007-12-04	3.9	2008-10-10
TB11.2442_G	N/A	N/A	BLOOD	BLOOD	Y-ICGC TRIPLICATE	97	N/A	N/A	N/A		UNKNOWN	59	6.3	7	3	4	N/A	2013-12-01	T1c NxMx	pT3a N0Mx	7	3	4	N/A	Y	Y	N	UNKNOWN	UNKNOWN	UNKNOWN	N/A	N/A	N/A	N/A	N/A	UNKNOWN	2013-08-22	0.04	20.0219	N	N/A	N/A	N/A	N/A	2007-06-27	3.9	2007-12-04	3.9	2008-10-10
TB12.0135_20_T	2N	N	TUMOUR	RP	Y	98	0.15	0.45	0.4	0.05	2008-07-17	66	9.21	7	4	3	N/A	2013-12-01	T3a N0M0	pT3b N1M1	7	4	3	N/A	Y	Y	Y	UNKNOWN	UNKNOWN	Y	Y	N/A	N/A	N/A	N/A	UNKNOWN	2013-07-17	0.02	18.1479	N	N/A	2012-02-10	0.08	0.953425	2008-07-17	4.1	2011-08-22	9.21	2011-11-18
TB12.0135_21_B	2N	N	BENIGN	RP	Y	98			N/A		2008-07-17	66	9.21	7	4	3	N/A	2013-12-01	T3a N0M0	pT3b N1M1	7	4	3	N/A	Y	Y	Y	UNKNOWN	UNKNOWN	Y	Y	N/A	N/A	N/A	N/A	UNKNOWN	2013-07-17	0.02	18.1479	N	N/A	2012-02-10	0.08	0.953425	2008-07-17	4.1	2011-08-22	9.21	2011-11-18
TB12.0135_G	N/A	N/A	BLOOD	BLOOD	Y-ICGC TRIPLICATE	98	N/A	N/A	N/A		2008-07-17	66	9.21	7	4	3	N/A	2013-12-01	T3a N0M0	pT3b N1M1	7	4	3	N/A	Y	Y	Y	UNKNOWN	UNKNOWN	Y	Y	N/A	N/A	N/A	N/A	UNKNOWN	2013-07-17	0.02	18.1479	N	N/A	2012-02-10	0.08	0.953425	2008-07-17	4.1	2011-08-22	9.21	2011-11-18
TB12.0144_1_T	2N/2R/2G	2ESPLIT	TUMOUR	RP	Y	99	0.1	0.4	0.4		2011-09-26	60	10.95	7	4	3	N/A	2013-12-01	T2cN0Mx	pT3b N1Mx	7	4	3	N/A	Y	Y	Y	UNKNOWN	UNKNOWN	UNKNOWN	N/A	N/A	N/A	N/A	N/A	UNKNOWN	2012-05-11	0.02	3.91233	Y	TRIGGERED EBRT	2012-02-10	0.28	0.920548	2012-01-13	10.95	2012-02-10	0.28	2012-05-11
TB12.0144_17_B	2N/2R/2G/NRG	2ESPLIT	BENIGN	RP	Y	99			N/A		2011-09-26	60	10.95	7	4	3	N/A	2013-12-01	T2cN0Mx	pT3b N1Mx	7	4	3	N/A	Y	Y	Y	UNKNOWN	UNKNOWN	UNKNOWN	N/A	N/A	N/A	N/A	N/A	UNKNOWN	2012-05-11	0.02	3.91233	Y	TRIGGERED EBRT	2012-02-10	0.28	0.920548	2012-01-13	10.95	2012-02-10	0.28	2012-05-11
TB12.0170_2_T	NR	EDEL	TUMOUR	RP	Y	100	0.15	0.45	0.4	0.05	UNKNOWN	57	6.8	7	3	4	N/A	2013-12-01	T1c NxMx	pT3a N0Mx	7	3	4	N/A	Y	N	N	UNKNOWN	UNKNOWN	UNKNOWN	N/A	N/A	N/A	N/A	N/A	UNKNOWN	2013-08-23	0.2	19.2	N	N/A	N/A	N/A	N/A	2011-09-27	6.8	2011-10-10	5.15	2012-01-09
TB12.0170_5_B	N/A	N/A	BENIGN	RP	Y	100			N/A		UNKNOWN	57	6.8	7	3	4	N/A	2013-12-01	T1c NxMx	pT3a N0Mx	7	3	4	N/A	Y	N	N	UNKNOWN	UNKNOWN	UNKNOWN	N/A	N/A	N/A	N/A	N/A	UNKNOWN	2013-08-23	0.2	19.2	N	N/A	N/A	N/A	N/A	2011-09-27	6.8	2011-10-10	5.15	2012-01-09
TB12.0170_G	N/A	N/A	BLOOD	BLOOD	Y	100	N/A	N/A	NA		UNKNOWN	57	6.8	7	3	4	N/A	2013-12-01	T1c NxMx	pT3a N0Mx	7	3	4	N/A	Y	N	N	UNKNOWN	UNKNOWN	UNKNOWN	N/A	N/A	N/A	N/A	N/A	UNKNOWN	2013-08-23	0.2	19.2	N	N/A	N/A	N/A	N/A	2011-09-27	6.8	2011-10-10	5.15	2012-01-09
TB12.0322_12_T	NR	EDEL	TUMOUR	RP	Y	101	0.1	0.1	0.8	0.05	UNKNOWN	54	7.4	7	3	4	N/A	2013-12-01	T2 N0Mx	pT3a N0Mx	7	3	4	N/A	Y	N	N	UNKNOWN	UNKNOWN	UNKNOWN	N/A	N/A	N/A	N/A	N/A	UNKNOWN	2013-08-26	0.02	18.8384	N	N/A	N/A	N/A	N/A	2011-12-13	7.4	2012-01-13	6.98	2012-03-16
TB12.0322_2_B	N/A	N/A	BENIGN	RP	Y	101			N/A		UNKNOWN	54	7.4	7	3	4	N/A	2013-12-01	T2 N0Mx	pT3a N0Mx	7	3	4	N/A	Y	N	N	UNKNOWN	UNKNOWN	UNKNOWN	N/A	N/A	N/A	N/A	N/A	UNKNOWN	2013-08-26	0.02	18.8384	N	N/A	N/A	N/A	N/A	2011-12-13	7.4	2012-01-13	6.98	2012-03-16
TB12.0322_G	N/A	N/A	BLOOD	BLOOD	Y-ICGC TRIPLICATE	101	N/A	N/A	N/A		UNKNOWN	54	7.4	7	3	4	N/A	2013-12-01	T2 N0Mx	pT3a N0Mx	7	3	4	N/A	Y	N	N	UNKNOWN	UNKNOWN	UNKNOWN	N/A	N/A	N/A	N/A	N/A	UNKNOWN	2013-08-26	0.02	18.8384	N	N/A	N/A	N/A	N/A	2011-12-13	7.4	2012-01-13	6.98	2012-03-16
TB12.0392_2_T	2N	N	TUMOUR	RP	Y	102	0.05	0.2	0.75	0.05	UNKNOWN	62	11.13	7	3	4	N/A	2013-12-01	T2N0Mx	pT3a N0Mx	7	3	4	N/A	Y	N	N	UNKNOWN	UNKNOWN	UNKNOWN	N/A	N/A	N/A	N/A	N/A	UNKNOWN	2013-08-23	0.04	18.4438	N	N/A	N/A	N/A	N/A	2011-11-28	12	2011-12-12	11.13	2012-01-11
TB12.0392_3_B	2N	N	BENIGN	RP	Y	102			N/A		UNKNOWN	62	11.13	7	3	4	N/A	2013-12-01	T2N0Mx	pT3a N0Mx	7	3	4	N/A	Y	N	N	UNKNOWN	UNKNOWN	UNKNOWN	N/A	N/A	N/A	N/A	N/A	UNKNOWN	2013-08-23	0.04	18.4438	N	N/A	N/A	N/A	N/A	2011-11-28	12	2011-12-12	11.13	2012-01-11
TB12.0392_G	N/A	N/A	BLOOD	BLOOD	Y-ICGC TRIPLICATE	102	N/A	N/A	N/A		UNKNOWN	62	11.13	7	3	4	N/A	2013-12-01	T2N0Mx	pT3a N0Mx	7	3	4	N/A	Y	N	N	UNKNOWN	UNKNOWN	UNKNOWN	N/A	N/A	N/A	N/A	N/A	UNKNOWN	2013-08-23	0.04	18.4438	N	N/A	N/A	N/A	N/A	2011-11-28	12	2011-12-12	11.13	2012-01-11
TB12.0518_12_B	N/A	N/A	BENIGN	RP	Y	103			N/A		UNKNOWN	55	7.19	7	3	4	N/A	2013-12-01	T2 N0Mx	pT3a N0MX	7	3	4	N/A	Y	N	N	UNKNOWN	UNKNOWN	UNKNOWN	N/A	N/A	N/A	N/A	N/A	UNKNOWN	2012-10-19	0.02	7.85753	N	N/A	N/A	N/A	N/A	2011-11-28	7.1	2012-01-24	7.19	2012-04-27
TB12.0518_4_T	3N/4N	N	TUMOUR	RP	Y	103	0.05	0.15	0.8		UNKNOWN	55	7.19	7	3	4	N/A	2013-12-01	T2 N0Mx	pT3a N0MX	7	3	4	N/A	Y	N	N	UNKNOWN	UNKNOWN	UNKNOWN	N/A	N/A	N/A	N/A	N/A	UNKNOWN	2012-10-19	0.02	7.85753	N	N/A	N/A	N/A	N/A	2011-11-28	7.1	2012-01-24	7.19	2012-04-27
TB12.0518_G	N/A	N/A	BLOOD	BLOOD	Y-ICGC TRIPLICATE	103	N/A	N/A	N/A		UNKNOWN	55	7.19	7	3	4	N/A	2013-12-01	T2 N0Mx	pT3a N0MX	7	3	4	N/A	Y	N	N	UNKNOWN	UNKNOWN	UNKNOWN	N/A	N/A	N/A	N/A	N/A	UNKNOWN	2012-10-19	0.02	7.85753	N	N/A	N/A	N/A	N/A	2011-11-28	7.1	2012-01-24	7.19	2012-04-27
TB12.0560_16_B	2N	N	BENIGN	RP	Y	104			N/A		UNKNOWN	61	8.8	7	4	3	N/A	2013-12-01	T2 N0Mx	pT3a N0Mx	7	4	3	N/A	Y	N	N	UNKNOWN	UNKNOWN	UNKNOWN	N/A	N/A	N/A	N/A	N/A	UNKNOWN	2013-10-13	0.14	19.463	Y	TRIGGERED EBRT	2013-10-13	0.14	19.463	2011-11-25	8.8	2012-07-16	0.01	2012-12-15
TB12.0560_9_T	2N with one lumen of 4N	N	TUMOUR	RP	Y	104	0.05	0.2	0.75	0.05	UNKNOWN	61	8.8	7	4	3	N/A	2013-12-01	T2 N0Mx	pT3a N0Mx	7	4	3	N/A	Y	N	N	UNKNOWN	UNKNOWN	UNKNOWN	N/A	N/A	N/A	N/A	N/A	UNKNOWN	2013-10-13	0.14	19.463	Y	TRIGGERED EBRT	2013-10-13	0.14	19.463	2011-11-25	8.8	2012-07-16	0.01	2012-12-15
TB12.0560_G	N/A	N/A	BLOOD	BLOOD	Y-ICGC TRIPLICATE	104	N/A	N/A	N/A	N/A	UNKNOWN	61	8.8	7	4	3	N/A	2013-12-01	T2 N0Mx	pT3a N0Mx	7	4	3	N/A	Y	N	N	UNKNOWN	UNKNOWN	UNKNOWN	N/A	N/A	N/A	N/A	N/A	UNKNOWN	2013-10-13	0.14	19.463	Y	TRIGGERED EBRT	2013-10-13	0.14	19.463	2011-11-25	8.8	2012-07-16	0.01	2012-12-15
TB12.0654_15_B	N/A	N/A	BENIGN	RP	Y	105			N/A		UNKNOWN	61	11	8	3	5	N/A	2013-12-01	T2b N0Mx	pT3b N1Mx	8	3	5	N/A	Y	Y	Y	UNKNOWN	UNKNOWN	UNKNOWN	N/A	N/A	N/A	N/A	N/A	UNKNOWN	2012-05-11	0.03	2.03836	N	N/A	2012-05-11	0.03	2.03836	2012-02-27	11	2012-05-01	0.02	2012-05-11
TB12.0654_5_T	NR	EDEL	TUMOUR	RP	Y	105	0.05	0.5	0.5	0.05	UNKNOWN	61	11	8	3	5	N/A	2013-12-01	T2b N0Mx	pT3b N1Mx	8	3	5	N/A	Y	Y	Y	UNKNOWN	UNKNOWN	UNKNOWN	N/A	N/A	N/A	N/A	N/A	UNKNOWN	2012-05-11	0.03	2.03836	N	N/A	2012-05-11	0.03	2.03836	2012-02-27	11	2012-05-01	0.02	2012-05-11
TB12.0677_14_B	N/A	N/A	BENIGN	RP	Y	106			N/A		UNKNOWN	63	9.61	7	3	4	N/A	2013-12-01	T2 N0Mx	pT3a NxMx	7	3	4	N/A	Y	N	UNKNOWN	UNKNOWN	UNKNOWN	UNKNOWN	N/A	N/A	N/A	N/A	N/A	UNKNOWN	2013-08-23	0.02	17.3589	N	N/A	N/A	N/A	N/A	2011-11-29	9.5	2012-02-10	9.61	2012-04-27
TB12.0677_7_T	2N/2R/2G	2ESPLIT	TUMOUR	RP	Y	106	0	0.2	0.8	0.05	UNKNOWN	63	9.61	7	3	4	N/A	2013-12-01	T2 N0Mx	pT3a NxMx	7	3	4	N/A	Y	N	UNKNOWN	UNKNOWN	UNKNOWN	UNKNOWN	N/A	N/A	N/A	N/A	N/A	UNKNOWN	2013-08-23	0.02	17.3589	N	N/A	N/A	N/A	N/A	2011-11-29	9.5	2012-02-10	9.61	2012-04-27
TB12.0677_G	N/A	N/A	BLOOD	BLOOD	Y-ICGC TRIPLICATE	106	N/A	N/A	N/A	N/A	UNKNOWN	63	9.61	7	3	4	N/A	2013-12-01	T2 N0Mx	pT3a NxMx	7	3	4	N/A	Y	N	UNKNOWN	UNKNOWN	UNKNOWN	UNKNOWN	N/A	N/A	N/A	N/A	N/A	UNKNOWN	2013-08-23	0.02	17.3589	N	N/A	N/A	N/A	N/A	2011-11-29	9.5	2012-02-10	9.61	2012-04-27
TB12.0942_3_T	N2R at top; mostly NR	2EDEL	TUMOUR	RP	Y	107	0.1	0.2	0.7	0.05	UNKNOWN	65	5	8	3	5	N/A	2013-12-01	T1c NxMx	pT3a NxMx	8	3	5	N/A	Y	N	UNKNOWN	UNKNOWN	UNKNOWN	UNKNOWN	N/A	N/A	N/A	N/A	N/A	UNKNOWN	2013-02-07	0.02	9.92877	N	N/A	N/A	N/A	N/A	2012-01-25	5	2012-02-24	5.63	2012-06-01
TB12.0942_4_B	N/A	N/A	BENIGN	RP	Y	107			N/A		UNKNOWN	65	5	8	3	5	N/A	2013-12-01	T1c NxMx	pT3a NxMx	8	3	5	N/A	Y	N	UNKNOWN	UNKNOWN	UNKNOWN	UNKNOWN	N/A	N/A	N/A	N/A	N/A	UNKNOWN	2013-02-07	0.02	9.92877	N	N/A	N/A	N/A	N/A	2012-01-25	5	2012-02-24	5.63	2012-06-01
TB12.0942_G	N/A	N/A	BLOOD	BLOOD	Y-ICGC TRIPLICATE	107	N/A	N/A	N/A		UNKNOWN	65	5	8	3	5	N/A	2013-12-01	T1c NxMx	pT3a NxMx	8	3	5	N/A	Y	N	UNKNOWN	UNKNOWN	UNKNOWN	UNKNOWN	N/A	N/A	N/A	N/A	N/A	UNKNOWN	2013-02-07	0.02	9.92877	N	N/A	N/A	N/A	N/A	2012-01-25	5	2012-02-24	5.63	2012-06-01
TB12.1231_11_T	NRG	ESPLIT	TUMOUR	RP	Y	108	0.05	0.2	0.75		UNKNOWN	62	6.87	7	3	4	N/A	2013-12-01	T3a N0Mx	pT3a NxMx	7	3	4	N/A	Y	Y	UNKNOWN	UNKNOWN	UNKNOWN	UNKNOWN	N/A	N/A	N/A	N/A	N/A	UNKNOWN	2013-08-16	0.1	15.2548	N	N/A	N/A	N/A	N/A	2012-02-06	5.1	2012-04-13	6.87	2012-06-29
TB12.1231_4_B	N/A	N/A	BENIGN	RP	Y	108			N/A		UNKNOWN	62	6.87	7	3	4	N/A	2013-12-01	T3a N0Mx	pT3a NxMx	7	3	4	N/A	Y	Y	UNKNOWN	UNKNOWN	UNKNOWN	UNKNOWN	N/A	N/A	N/A	N/A	N/A	UNKNOWN	2013-08-16	0.1	15.2548	N	N/A	N/A	N/A	N/A	2012-02-06	5.1	2012-04-13	6.87	2012-06-29
TB12.1231_G	N/A	N/A	BLOOD	BLOOD	Y-ICGC TRIPLICATE	108	N/A	N/A	N/A		UNKNOWN	62	6.87	7	3	4	N/A	2013-12-01	T3a N0Mx	pT3a NxMx	7	3	4	N/A	Y	Y	UNKNOWN	UNKNOWN	UNKNOWN	UNKNOWN	N/A	N/A	N/A	N/A	N/A	UNKNOWN	2013-08-16	0.1	15.2548	N	N/A	N/A	N/A	N/A	2012-02-06	5.1	2012-04-13	6.87	2012-06-29
TB12.1408_17_T	NRG in 'benign glands'	ESPLIT	TUMOUR	RP	Y	109	0.2	0.3	0.5	0.05	UNKNOWN	65	4.6	7	3	4	N/A	2013-12-01	T2 NxMX	pT3a N0MX	7	3	4	N/A	Y	N	N	UNKNOWN	UNKNOWN	UNKNOWN	N/A	N/A	N/A	N/A	N/A	UNKNOWN	2013-04-08	0.02	10.5534	N	N/A	N/A	N/A	N/A	2011-08-01	4.6	2012-04-23	5.8	2012-07-13
TB12.1408_2_B	N/A	N/A	BENIGN	RP	Y	109			N/A		UNKNOWN	65	4.6	7	3	4	N/A	2013-12-01	T2 NxMX	pT3a N0MX	7	3	4	N/A	Y	N	N	UNKNOWN	UNKNOWN	UNKNOWN	N/A	N/A	N/A	N/A	N/A	UNKNOWN	2013-04-08	0.02	10.5534	N	N/A	N/A	N/A	N/A	2011-08-01	4.6	2012-04-23	5.8	2012-07-13
TB12.1408_G	N/A	N/A	BLOOD	BLOOD	Y	109	N/A	N/A	NA		UNKNOWN	65	4.6	7	3	4	N/A	2013-12-01	T2 NxMX	pT3a N0MX	7	3	4	N/A	Y	N	N	UNKNOWN	UNKNOWN	UNKNOWN	N/A	N/A	N/A	N/A	N/A	UNKNOWN	2013-04-08	0.02	10.5534	N	N/A	N/A	N/A	N/A	2011-08-01	4.6	2012-04-23	5.8	2012-07-13
TB12.1447_1_T	NRG	ESPLIT	TUMOUR	RP	Y	110	0.1	0.45	0.4	0.05	UNKNOWN	54	13.6	7	3	4	N/A	2013-12-01	T2 N0M0	pT3b N1Mx	7	4	3	N/A	Y	N	Y	UNKNOWN	UNKNOWN	UNKNOWN	N/A	N/A	N/A	N/A	N/A	UNKNOWN	2013-11-05	0.1	17.4247	N	FORMAL (>0.2)	2012-06-22	1.26	0.953425	2012-02-01	13.6	2012-05-04	15.57	2012-06-22
TB12.1447_6_B	NRG	ESPLIT	BENIGN	RP	Y	110			N/A		UNKNOWN	54	13.6	7	3	4	N/A	2013-12-01	T2 N0M0	pT3b N1Mx	7	4	3	N/A	Y	N	Y	UNKNOWN	UNKNOWN	UNKNOWN	N/A	N/A	N/A	N/A	N/A	UNKNOWN	2013-11-05	0.1	17.4247	N	FORMAL (>0.2)	2012-06-22	1.26	0.953425	2012-02-01	13.6	2012-05-04	15.57	2012-06-22
TB12.1447_G	N/A	N/A	BLOOD	BLOOD	Y-ICGC TRIPLICATE	110	N/A	N/A	N/A		UNKNOWN	54	13.6	7	3	4	N/A	2013-12-01	T2 N0M0	pT3b N1Mx	7	4	3	N/A	Y	N	Y	UNKNOWN	UNKNOWN	UNKNOWN	N/A	N/A	N/A	N/A	N/A	UNKNOWN	2013-11-05	0.1	17.4247	N	FORMAL (>0.2)	2012-06-22	1.26	0.953425	2012-02-01	13.6	2012-05-04	15.57	2012-06-22
TB12.1498_16_T	NR	EDEL	TUMOUR	RP	Y	111	0.1	0.5	0.4		UNKNOWN	61	7.63	7	3	4	N/A	2013-12-01	T1c NxMx	pT3b N0Mx	7	3	4	N/A	Y	N	N	UNKNOWN	UNKNOWN	UNKNOWN	N/A	N/A	N/A	N/A	N/A	UNKNOWN	2013-09-04	0.02	15.2219	N	N/A	N/A	N/A	N/A	2012-04-03	7.63	2012-07-13	0.02	2012-10-30
TB12.1498_2_B	N/A	N/A	BENIGN	RP	Y	111			N/A		UNKNOWN	61	7.63	7	3	4	N/A	2013-12-01	T1c NxMx	pT3b N0Mx	7	3	4	N/A	Y	N	N	UNKNOWN	UNKNOWN	UNKNOWN	N/A	N/A	N/A	N/A	N/A	UNKNOWN	2013-09-04	0.02	15.2219	N	N/A	N/A	N/A	N/A	2012-04-03	7.63	2012-07-13	0.02	2012-10-30
TB12.1498_G	N/A	N/A	BLOOD	BLOOD	Y-ICGC TRIPLICATE	111	N/A	N/A	N/A		UNKNOWN	61	7.63	7	3	4	N/A	2013-12-01	T1c NxMx	pT3b N0Mx	7	3	4	N/A	Y	N	N	UNKNOWN	UNKNOWN	UNKNOWN	N/A	N/A	N/A	N/A	N/A	UNKNOWN	2013-09-04	0.02	15.2219	N	N/A	N/A	N/A	N/A	2012-04-03	7.63	2012-07-13	0.02	2012-10-30
TB12.1505_11_B	N/A	N/A	BENIGN	RP	Y	112			N/A		UNKNOWN	67	7.8	7	4	3	N/A	2013-12-01	T3a N0Mx	pT3b N0Mx	7	4	3	N/A	Y	Y	N	UNKNOWN	UNKNOWN	UNKNOWN	N/A	N/A	N/A	N/A	N/A	UNKNOWN	2013-08-09	0.03	14.3671	N	N/A	N/A	N/A	N/A	2012-03-06	7.8	2012-07-20	0.02	2013-02-10
TB12.1505_2_T	2N plus one cell with string of 4N	N	TUMOUR	RP	Y	112	0	0.25	0.75	0.05	UNKNOWN	67	7.8	7	4	3	N/A	2013-12-01	T3a N0Mx	pT3b N0Mx	7	4	3	N/A	Y	Y	N	UNKNOWN	UNKNOWN	UNKNOWN	N/A	N/A	N/A	N/A	N/A	UNKNOWN	2013-08-09	0.03	14.3671	N	N/A	N/A	N/A	N/A	2012-03-06	7.8	2012-07-20	0.02	2013-02-10
TB12.1505_G	N/A	N/A	BLOOD	BLOOD	Y-ICGC TRIPLICATE	112	N/A	N/A	N/A	N/A	UNKNOWN	67	7.8	7	4	3	N/A	2013-12-01	T3a N0Mx	pT3b N0Mx	7	4	3	N/A	Y	Y	N	UNKNOWN	UNKNOWN	UNKNOWN	N/A	N/A	N/A	N/A	N/A	UNKNOWN	2013-08-09	0.03	14.3671	N	N/A	N/A	N/A	N/A	2012-03-06	7.8	2012-07-20	0.02	2013-02-10
TB12.1843_1_B	2N/3N	N	BENIGN	RP	Y	113			N/A		UNKNOWN	56	13.89	7	4	3	N/A	2013-12-01	T2 N0Mx	pT2c N0Mx	7	4	3	N/A	N	N	N	UNKNOWN	UNKNOWN	UNKNOWN	N/A	N/A	N/A	N/A	N/A	UNKNOWN	2013-08-10	0.02	11.5397	N	N/A	N/A	N/A	N/A	2010-05-25	8.5	2010-09-09	9	2010-12-16
TB12.1843_8_T	2N	N	TUMOUR	RP	Y	113	0.05	0.15	0.8		UNKNOWN	56	13.89	7	4	3	N/A	2013-12-01	T2 N0Mx	pT2c N0Mx	7	4	3	N/A	N	N	N	UNKNOWN	UNKNOWN	UNKNOWN	N/A	N/A	N/A	N/A	N/A	UNKNOWN	2013-08-10	0.02	11.5397	N	N/A	N/A	N/A	N/A	2010-05-25	8.5	2010-09-09	9	2010-12-16
TB12.1843_G	N/A	N/A	BLOOD	BLOOD	Y-ICGC TRIPLICATE	113	N/A	N/A	N/A		UNKNOWN	56	13.89	7	4	3	N/A	2013-12-01	T2 N0Mx	pT2c N0Mx	7	4	3	N/A	N	N	N	UNKNOWN	UNKNOWN	UNKNOWN	N/A	N/A	N/A	N/A	N/A	UNKNOWN	2013-08-10	0.02	11.5397	N	N/A	N/A	N/A	N/A	2010-05-25	8.5	2010-09-09	9	2010-12-16
TB12.1852_1_T	2RG (NRG left, RG right, 2RG top & bottom)	2ESPLIT	TUMOUR	RP	Y-ICGC TRIPLICATE	114					UNKNOWN	62	18	7	4	3	N/A	2013-12-01	T1c NxMx	pT3a N0Mx	7	4	3	N/A	Y	N	N	UNKNOWN	UNKNOWN	UNKNOWN	N/A	N/A	N/A	N/A	N/A	UNKNOWN	2013-05-24	0.02	10.5863	N	N/A	N/A	N/A	N/A	2012-02-22	18	2012-06-01	20.06	2012-08-18
TB12.1852_13_T	2RG (NRG left, RG right, 2RG top & bottom)	2ESPLIT	TUMOUR	RP	Y	114	0.05	0.55	0.4		UNKNOWN	62	18	7	4	3	N/A	2013-12-01	T1c NxMx	pT3a N0Mx	7	4	3	N/A	Y	N	N	UNKNOWN	UNKNOWN	UNKNOWN	N/A	N/A	N/A	N/A	N/A	UNKNOWN	2013-05-24	0.02	10.5863	N	N/A	N/A	N/A	N/A	2012-02-22	18	2012-06-01	20.06	2012-08-18
TB12.1852_5_B	2N/2R/NR	2EDEL	BENIGN	RP	Y	114			N/A		UNKNOWN	62	18	7	4	3	N/A	2013-12-01	T1c NxMx	pT3a N0Mx	7	4	3	N/A	Y	N	N	UNKNOWN	UNKNOWN	UNKNOWN	N/A	N/A	N/A	N/A	N/A	UNKNOWN	2013-05-24	0.02	10.5863	N	N/A	N/A	N/A	N/A	2012-02-22	18	2012-06-01	20.06	2012-08-18
TB12.1852_G	N/A	N/A	BLOOD	BLOOD	Y-ICGC TRIPLICATE	114			N/A		UNKNOWN	62	18	7	4	3	N/A	2013-12-01	T1c NxMx	pT3a N0Mx	7	4	3	N/A	Y	N	N	UNKNOWN	UNKNOWN	UNKNOWN	N/A	N/A	N/A	N/A	N/A	UNKNOWN	2013-05-24	0.02	10.5863	N	N/A	N/A	N/A	N/A	2012-02-22	18	2012-06-01	20.06	2012-08-18
TB12.2315_23_B	N/A	N/A	BENIGN	RP	Y	115			N/A		UNKNOWN	50	8.05	7	3	4	N/A	2013-12-01	T1c NxMx	pT2c N0Mx	7	3	4	N/A	N	N	N	UNKNOWN	UNKNOWN	UNKNOWN	N/A	N/A	N/A	N/A	N/A	UNKNOWN	2013-09-06	0.02	12.6904	N	N/A	N/A	N/A	N/A	2012-06-22	8.05	2012-08-16	9.4	2012-09-14
TB12.2315_4_T	3N/4N	N	TUMOUR	RP	Y	115	0.1	0.65	0.25		UNKNOWN	50	8.05	7	3	4	N/A	2013-12-01	T1c NxMx	pT2c N0Mx	7	3	4	N/A	N	N	N	UNKNOWN	UNKNOWN	UNKNOWN	N/A	N/A	N/A	N/A	N/A	UNKNOWN	2013-09-06	0.02	12.6904	N	N/A	N/A	N/A	N/A	2012-06-22	8.05	2012-08-16	9.4	2012-09-14
TB12.2336_12_T	NRG	ESPLIT	TUMOUR	RP	Y	116	0.05	0.55	0.4		UNKNOWN	58	9.08	7	3	4	N/A	2013-12-01	T1c NxMx	pT2a NxMx	7	3	4	N/A	N	N	UNKNOWN	UNKNOWN	UNKNOWN	UNKNOWN	N/A	N/A	N/A	N/A	N/A	UNKNOWN	2013-07-05	0.02	10.4548	N	N/A	N/A	N/A	N/A	2012-07-27	9.08	2012-10-05	0.02	2013-12-21
TB12.2336_6_B	N/A	N/A	BENIGN	RP	Y	116			N/A		UNKNOWN	58	9.08	7	3	4	N/A	2013-12-01	T1c NxMx	pT2a NxMx	7	3	4	N/A	N	N	UNKNOWN	UNKNOWN	UNKNOWN	UNKNOWN	N/A	N/A	N/A	N/A	N/A	UNKNOWN	2013-07-05	0.02	10.4548	N	N/A	N/A	N/A	N/A	2012-07-27	9.08	2012-10-05	0.02	2013-12-21
* according to Attard et al. 2008
Key to sample identifiers:
_G		germline
_T		tumour
_B		benign
TB12.3456_7		vial 7 of biospy tissue, from the 3456th patient recruited into the study in 2012, stored in the Addenbrooke's Tissue Bank (TB) under ID TB12.3456
[truncated: 161 more columns]
